# Supplementary material for: The Creation of a Systematic Framework to Assess Dog Laws and Their Relationship to Societal Changes in the United Kingdom
Source: Animals (Basel). 2025 Feb 23;15(5):647. doi: 10.3390/ani15050647 (PMC11898190; doi:10.3390/ani15050647)
Supplement: Supplementary file 1 [file animals-15-00647-s001.zip]

Archive with 4 entries (4 files):
- File S1. Coding Dictionary.pdf
- File S2. Final Dataset and Systematic Search Results.xlsx
- File S3. Reliability Results and Statistics.pdf
- File S4. Additional results.pdf
