# Supplementary material for: The Creation of a Systematic Framework to Assess Dog Laws and Their Relationship to Societal Changes in the United Kingdom
Source: Animals (Basel). 2025 Feb 23;15(5):647. doi: 10.3390/ani15050647 (PMC11898190; doi:10.3390/ani15050647)
Supplement: Supplementary file 1 [file animals-15-00647-s001.zip › File S2. Final Dataset and Systematic Search Results.xlsx]

## Sheet: Contents
The creation of a systematic framework to assess dog laws and their relationship to societal changes in the United Kingdom
Sarah Weir, Lynsey McDevitt, Clare Andrews (†) and Sharon E Kessler (†)
Supplementary file contents
Sheet name	Description
Systematic search laws	All laws identified through the systematic search. Includes the law number, type of instrument for each law and identifies duplicates.
Dog org laws	All laws identified through dog organisations' public facing guides. Identifies duplicates across the guides.
List of laws	All unique laws identified from all sources. Includes the unique laws from the systematic search, dog organisations, references and cross-verification.
Sections	All unique sections identified from all sources that were assessed for eligibility. Includes the final dataset codes and the equivalent sections across nations.
Types of legislation	List of the types of instruments in the dataset for each nation. Used to determine if instruments are primary or secondary legislation.
Search Results	Results of the process used to identify and include laws and sections in the study. These results were used to create "Figure 1. Flow diagram of the creation of the dog law database".
Analysis Results	Results and process used to create the tables and figures in the main text and File S4: Additional Results

## Sheet: Systematic search laws
Legislation Name	Years and no	Legislation type	Search	Duplicates	Also in dog org
Animals and Wildlife (Penalties, Protections and Powers) (Scotland) Act 2020	2020 asp 14	Acts of the Scottish Parliament	title search for animal protection	Unique	No
Protection of Animals (Amendment) Act 2000	2000 c. 40	UK Public General Acts	title search for animal protection	Unique	No
Protection of Animals (Scotland) Act 1993	1993 c. 15	UK Public General Acts	title search for animal protection	Unique	No
Protection of Animals (Amendment) Act 1988	1988 c. 29	UK Public General Acts	title search for animal protection	Unique	No
Protection of Animals (Penalties) Act 1987	1987 c. 35	UK Public General Acts	title search for animal protection	Unique	No
Protection Of Animals (Anaesthetics) Act 1964	1964 c. 39	UK Public General Acts	title search for animal protection	Unique	No
Protection of Animals (Anaesthetics) Act 1954	1954 c. 46	UK Public General Acts	title search for animal protection	Unique	No
Protection of Animals (Amendment) Act 1954	1954 c. 40	UK Public General Acts	title search for animal protection	Unique	No
Protection of Animals Act 1934	1934 c. 21	UK Public General Acts	title search for animal protection	Unique	No
Protection of Animals (Cruelty To Dogs) Act 1933	1933 c. 17	UK Public General Acts	title search for animal protection	Duplicate	No
Protection Of Animals (Amendment) Act 1927	1927 c. 27	UK Public General Acts	title search for animal protection	Unique	No
Protection of Animals (Scotland) Act, 1912, Amendment Act 1921	1921 c. 22	UK Public General Acts	title search for animal protection	Unique	No
Protection of Animals Act (1911) Amendment Act 1921	1921 c. 14	UK Public General Acts	title search for animal protection	Unique	No
Protection of Animals Act (1911) Amendment Act 1912	1912 c. 17	UK Public General Acts	title search for animal protection	Unique	No
Protection of Animals (Scotland) Act 1912	1912 c. 14	UK Public General Acts	title search for animal protection	Unique	No
Protection of Animals Act 1911	1911 c. 27	UK Public General Acts	title search for animal protection	Unique	No
The Protection of Animals at the Time of Killing (Amendment) (England) Regulations 2022	2022 No. 33	UK Statutory Instruments	title search for animal protection	Unique	No
The Animals and Wildlife (Penalties, Protections and Powers) (Scotland) Act 2020 (Commencement No. 3 and Transitional Provision) Regulations 2021	2021 No. 303 (C. 17)	Scottish Statutory Instruments	title search for animal protection	Unique	No
The Animals and Wildlife (Penalties, Protections and Powers) (Scotland) Act 2020 (Commencement No. 2) Regulations 2021	2021 No. 42 (C. 3)	Scottish Statutory Instruments	title search for animal protection	Unique	No
The Animals and Wildlife (Penalties, Protections and Powers) (Scotland) Act 2020 (Commencement No. 1 and Transitional Provision) Regulations 2020	2020 No. 379 (C. 32)	Scottish Statutory Instruments	title search for animal protection	Unique	No
The Water, Animals, Marine Pollution and Environmental Protection (Miscellaneous Revocations) Order 2015	2015 No. 663	UK Statutory Instruments	title search for animal protection	Unique	No
The Protection of Animals (Anaesthetics) Amendment (Wales) Order 2003	2003 No. 1844 (W. 196)	Wales Statutory Instruments	title search for animal protection	Unique	No
The Protection of Animals (Anaesthetics) (Amendment) (No. 2) (England) Order 2003	2003 No. 1328	UK Statutory Instruments	title search for animal protection	Unique	No
The Protection of Animals (Anaesthetics) (Scotland) Amendment Order 2003	2003 No. 476	Scottish Statutory Instruments	title search for animal protection	Unique	No
The Protection of Animals (Anaesthetics) Amendment Order 2002	2002 No. 3215	UK Statutory Instruments	title search for animal protection	Unique	No
Export of Animals (Protection) Order (Northern Ireland) 1996	1996 No. 460	Northern Ireland Statutory Rules	title search for animal protection	Unique	No
The Protection of Animals (Anaesthetics) Act 1954 (Amendment) Order 1982	1982 No. 1626	UK Statutory Instruments	title search for animal protection	Unique	No
The Export of Animals (Protection) Order 1981	1981 No. 1051	UK Statutory Instruments	title search for animal protection	Unique	No
Dogs (Protection of Livestock) (Amendment) (Scotland) Act 2021	2021 asp 18	Acts of the Scottish Parliament	title search for dog	Unique	No
Dogs (Amendment) Act (Northern Ireland) 2011	2011 c. 9	Acts of the Northern Ireland Assembly	title search for dog	Unique	Yes
Control of Dogs (Scotland) Act 2010	2010 asp 9	Acts of the Scottish Parliament	title search for dog	Unique	No
Dog Fouling (Scotland) Act 2003	2003 asp 12	Acts of the Scottish Parliament	title search for dog	Unique	Yes
Private Hire Vehicles (Carriage of Guide Dogs etc.) Act 2002	2002 c. 37	UK Public General Acts	title search for dog	Unique	No
Dogs (Amendment) Act (Northern Ireland) 2001	2001 c. 1	Acts of the Northern Ireland Assembly	title search for dog	Unique	No
Breeding and Sale of Dogs (Welfare) Act 1999	1999 c. 11	UK Public General Acts	title search for dog	Unique	Yes
Dangerous Dogs (Amendment) Act 1997	1997 c. 53	UK Public General Acts	title search for dog	Unique	Yes
Dogs (Fouling of Land) Act 1996	1996 c. 20	UK Public General Acts	title search for dog	Unique	No
Dangerous Dogs Act 1991	1991 c. 65	UK Public General Acts	title search for dog	Unique	Yes
Breeding of Dogs Act 1991	1991 c. 64	UK Public General Acts	title search for dog	Unique	No
Dangerous Dogs Act 1989	1989 c. 30	UK Public General Acts	title search for dog	Unique	No
Guard Dogs Act 1975	1975 c. 50	UK Public General Acts	title search for dog	Unique	No
Breeding of Dogs Act 1973	1973 c. 60	UK Public General Acts	title search for dog	Unique	Yes
Dogs (Protection of Livestock) Act 1953	1953 c. 28	UK Public General Acts	title search for dog	Unique	Yes
Protection of Animals (Cruelty To Dogs) Act 1933	1933 c. 17	UK Public General Acts	title search for dog	Duplicate	No
Dogs (Amendment) Act 1928	1928 c. 21	UK Public General Acts	title search for dog	Unique	No
Dogs Act 1906	1906 c. 32	UK Public General Acts	title search for dog	Unique	No
Dogs Act 1871	1871 c. 56	UK Public General Acts	title search for dog	Unique	Yes
Black Dog Road Act 1853	1853 c. lxxi	UK Local Acts	title search for dog	Unique	No
The Microchipping of Dogs (England) (Amendment) Regulations 2022	2022 No. 121	UK Statutory Instruments	title search for dog	Unique	No
The Scottish Dog Control Database Order 2021	2021 No. 458	Scottish Statutory Instruments	title search for dog	Unique	No
The Codes of Practice for the Welfare of Cats, Dogs, and Horses, Ponies, Donkeys and their Hybrids (Appointed Day and Revocations) (England) Order 2018	2018 No. 310	UK Statutory Instruments	title search for dog	Unique	No
The Antarctic (Recognised Assistance Dog) Regulations 2016	2016 No. 697	UK Statutory Instruments	title search for dog	Unique	No
The Microchipping of Dogs (Scotland) Regulations 2016	2016 No. 58	Scottish Statutory Instruments	title search for dog	Unique	Yes
The Dog Fouling (Fixed Penalty) (Scotland) Order 2016	2016 No. 54	Scottish Statutory Instruments	title search for dog	Unique	No
The Microchipping of Dogs (Wales) Regulations 2015	2015 No. 1990 (W. 300)	Wales Statutory Instruments	title search for dog	Unique	Yes
The Dangerous Dogs Exemption Schemes (England and Wales) Order 2015	2015 No. 138	UK Statutory Instruments	title search for dog	Unique	No
The Antarctic (Recognised Assistance Dog) Regulations 2015	2015 No. 126	UK Statutory Instruments	title search for dog	Unique	No
The Microchipping of Dogs (England) Regulations 2015	2015 No. 108	UK Statutory Instruments	title search for dog	Unique	Yes
The Animal Welfare (Breeding of Dogs) (Wales) Regulations 2014	2014 No. 3266 (W. 333)	Wales Statutory Instruments	title search for dog	Duplicate	Yes
The Dogs (Licensing and Identification) (Amendment) Regulations (Northern Ireland) 2014	2014 No. 283	Northern Ireland Statutory Rules	title search for dog	Unique	No
The Dangerous Dogs (Fees) (England and Wales) Order 2013	2013 No. 1302	UK Statutory Instruments	title search for dog	Unique	No
The Dangerous Dogs (Fees) (Scotland) Order 2013	2013 No. 178	Scottish Statutory Instruments	title search for dog	Unique	No
The Dogs (Guard Dog Kennels) Regulations (Northern Ireland) 2013	2013 No. 44	Northern Ireland Statutory Rules	title search for dog	Unique	No
The Welfare of Animals (Dog Breeding Establishments and Miscellaneous Amendments) Regulations (Northern Ireland) 2013	2013 No. 43	Northern Ireland Statutory Rules	title search for dog	Duplicate	Yes
The Control of Dogs (Designation of the Common Council of the City of London as a Secondary Authority) Order 2012	2012 No. 1223	UK Statutory Instruments	title search for dog	Unique	No
The Welfare of Animals (Docking of Working Dogs’ Tails and Miscellaneous Amendments) Regulations (Northern Ireland) 2012	2012 No. 387	Northern Ireland Statutory Rules	title search for dog	Duplicate	No
The A36 Trunk Road (Hinton Charterhouse, Near Bath, and Black Dog Hill, Near Frome) (Tempoarary Restriction of Traffic) Order 2012	2012 No. 301	UK Statutory Instruments	title search for dog	Unique	No
The Dogs (Licensing and Identification) Regulations (Northern Ireland) 2012	2012 No. 132	Northern Ireland Statutory Rules	title search for dog	Unique	No
The Dogs (Amendment) (2011 Act) (Commencement No.3) Order (Northern Ireland) 2012	2012 No. 131 (C. 13)	Northern Ireland Statutory Rules	title search for dog	Unique	No
The Dog Control Orders (Prescribed Offences and Penalties, etc.) Regulations (Northern Ireland) 2012	2012 No. 114	Northern Ireland Statutory Rules	title search for dog	Unique	No
The Dog Control Orders (Procedures) Regulations (Northern Ireland) 2012	2012 No. 39	Northern Ireland Statutory Rules	title search for dog	Unique	No
The Controls on Dogs (Non-application to Designated Land) Order (Northern Ireland) 2012	2012 No. 34	Northern Ireland Statutory Rules	title search for dog	Unique	No
The A36 Trunk Road (Black Dog Hill, Near Frome) (Temporary Restriction of Traffic) Order 2011	2011 No. 1370	UK Statutory Instruments	title search for dog	Unique	No
The Dogs (Amendment) (2011 Act) (Commencement No.2) Order (Northern Ireland) 2011	2011 No. 332 (C. 25)	Northern Ireland Statutory Rules	title search for dog	Unique	No
The Dogs (Amendment) (2011 Act) (Commencement No.1) Order (Northern Ireland) 2011	2011 No. 281 (C. 19)	Northern Ireland Statutory Rules	title search for dog	Unique	No
The Dogs (Licensing and Identification) Regulations (Northern Ireland) 2011	2011 No. 279	Northern Ireland Statutory Rules	title search for dog	Unique	No
The Dogs (Fixed Penalty) Regulations (Northern Ireland) 2011	2011 No. 278	Northern Ireland Statutory Rules	title search for dog	Unique	No
The Rabies (Importation of Dogs, Cats and Other Mammals) Amendment (Scotland) Order 2011	2011 No. 46	Scottish Statutory Instruments	title search for dog	Unique	No
The Control of Dogs (Scotland) Act 2010 (Prescribed Form of Notice) Order 2011	2011 No. 39	Scottish Statutory Instruments	title search for dog	Unique	No
The A36 Trunk Road (Black Dog Hill, Warminster, Wiltshire) (Layby Closure) (Experimental) Order 2010	2010 No. 1166	UK Statutory Instruments	title search for dog	Unique	No
The A36 Trunk Road (Standerwick to Black Dog Hill, Wiltshire) (Temporary Prohibition of Traffic) Order 2009	2009 No. 3422	UK Statutory Instruments	title search for dog	Unique	No
The Controls on Dogs (Non-application to Designated Land) Order 2009	2009 No. 2829	UK Statutory Instruments	title search for dog	Unique	No
The Cat and Dog Fur (Control of Import, Export and Placing on the Market) (Amendment) Regulations 2009	2009 No. 1056	UK Statutory Instruments	title search for dog	Unique	No
The Dogs (Licensing and Identification) (Amendment) Regulations (Northern Ireland) 2009	2009 No. 396	Northern Ireland Statutory Rules	title search for dog	Unique	No
The Licensing of Animal Dealers (Young Cats and Young Dogs) (Scotland) Regulations 2009	2009 No. 141	Scottish Statutory Instruments	title search for dog	Unique	No
The Cat and Dog Fur (Control of Import, Export and Placing on the Market) Regulations 2008	2008 No. 2795	UK Statutory Instruments	title search for dog	Unique	No
The Disability Discrimination (Private Hire Vehicles) (Carrying of Guide Dogs etc.) Regulations (Northern Ireland) 2008	2008 No. 19	Northern Ireland Statutory Rules	title search for dog	Unique	No
The Private Hire Vehicles (Carriage of Guide Dogs etc.) Act 2002 (Commencement No. 1) (Northern Ireland) Order 2007	2007 No. 3477 (C. 148)	UK Statutory Instruments	title search for dog	Unique	No
The Docking of Working Dogs’ Tails (England) Regulations 2007	2007 No. 1120	UK Statutory Instruments	title search for dog	Unique	Yes
The Docking of Working Dogs' Tails (Wales) Regulations 2007	2007 No. 1028 (W. 95)	Wales Statutory Instruments	title search for dog	Unique	Yes
The Dog Control Orders (Miscellaneous Provisions) (Wales) Regulations 2007	2007 No. 702 (W. 59)	Wales Statutory Instruments	title search for dog	Unique	No
The Controls on Dogs (Non-application to Designated Land) (Wales) Order 2007	2007 No. 701 (W. 58)	Wales Statutory Instruments	title search for dog	Unique	No
The Disability Discrimination (Taxis) (Carrying of Guide Dogs etc.) (Amendment) Regulations (Northern Ireland) 2007	2007 No. 248	Northern Ireland Statutory Rules	title search for dog	Unique	No
The Disability Discrimination Act 1995 (Private Hire Vehicles)(Carriage of Guide Dogs etc.)(England and Wales)(Amendment) Regulations 2006	2006 No. 1617	UK Statutory Instruments	title search for dog	Unique	No
The Disability Discrimination Act 1995 (Taxis)(Carrying of Guide Dogs etc.)(England and Wales)(Amendment) Regulations 2006	2006 No. 1616	UK Statutory Instruments	title search for dog	Unique	No
The Dog Control Orders (Prescribed Offences and Penalties, etc.) Regulations 2006	2006 No. 1059	UK Statutory Instruments	title search for dog	Unique	No
The Dog Control Orders (Procedures) Regulations 2006	2006 No. 798	UK Statutory Instruments	title search for dog	Unique	No
The Controls on Dogs (Non-application to Designated Land) Order 2006	2006 No. 779	UK Statutory Instruments	title search for dog	Unique	No
The Litter (Fixed Penalty Notices) Order 1991 and the Dog Fouling (Fixed Penalties) Order 1996 (Revocation) (England) Order 2005	2005 No. 3223	UK Statutory Instruments	title search for dog	Unique	No
Dogs (Licensing and Identification) (Amendment) Regulations (Northern Ireland) 2005	2005 No. 587	Northern Ireland Statutory Rules	title search for dog	Unique	No
The Rabies (Importation of Dogs, Cats and Other Mammals) (Amendment) Order (Northern Ireland) 2005	2005 No. 275	Northern Ireland Statutory Rules	title search for dog	Unique	No
The Rabies (Importation of Dogs, Cats and Other Mammals) (England) (Amendment) Order 2004	2004 No. 2364	UK Statutory Instruments	title search for dog	Unique	No
The Air Navigation (Restriction of Flying) (Isle of Dogs) Regulations 2004	2004 No. 2091	UK Statutory Instruments	title search for dog	Unique	No
The Litter and Dog Fouling (Fixed Penalty) (Wales) Order 2004	2004 No. 909 (W. 92)	Wales Statutory Instruments	title search for dog	Unique	No
The Private Hire Car Drivers' Licences (Carrying of Guide Dogs and Hearing Dogs) (Scotland) Regulations 2004	2004 No. 88	Scottish Statutory Instruments	title search for dog	Unique	No
The Private Hire Vehicles (Carriage of Guide Dogs etc.) Act 2002 (Commencement No. 1) (Scotland) Order 2004	2004 No. 57 (C. 5)	Scottish Statutory Instruments	title search for dog	Unique	No
The Private Hire Vehicles (Carriage of Guide Dogs etc.) Act 2002 (Commencement No. 1) Order 2003	2003 No. 3123 (C. 123)	UK Statutory Instruments	title search for dog	Unique	No
The Disability Discrimination Act 1995 (Private Hire Vehicles) (Carriage of Guide Dogs etc.) (England and Wales) Regulations 2003	2003 No. 3122	UK Statutory Instruments	title search for dog	Unique	No
The Taxi Drivers' Licences (Carrying of Guide Dogs and Hearing Dogs) (Scotland) Regulations 2003	2003 No. 73	Scottish Statutory Instruments	title search for dog	Unique	No
The Rabies (Importation of Dogs, Cats and Other Mammals) (Amendment) (Wales) Order 2002	2002 No. 882	UK Statutory Instruments	title search for dog	Unique	No
The Taxi Drivers' Licences (Carrying of Guide Dogs and Hearing Dogs) (Scotland) Amendment Regulations 2002	2002 No. 521	Scottish Statutory Instruments	title search for dog	Unique	No
The Taxi Drivers' Licences (Carrying of Guide Dogs and Hearing Dogs) (Scotland) Regulations 2002	2002 No. 500	Scottish Statutory Instruments	title search for dog	Unique	No
The Dog Fouling (Fixed Penalty) (England) Order 2002	2002 No. 425	UK Statutory Instruments	title search for dog	Unique	No
Dogs (Licensing and Identification) (Amendment) Regulations (Northern Ireland) 2001	2001 No. 393	Northern Ireland Statutory Rules	title search for dog	Unique	No
The Disability Discrimination (Taxis) (Carrying of Guide Dogs etc.) Regulations (Northern Ireland) 2001	2001 No. 169	Northern Ireland Statutory Rules	title search for dog	Unique	No
The Disability Discrimination Act 1995 (Taxis) (Carrying of Guide Dogs etc.) (England and Wales) Regulations 2000	2000 No. 2990	UK Statutory Instruments	title search for dog	Unique	No
Rabies (Importation of Dogs, Cats and Other Mammals) (Amendment) Order (Northern Ireland) 2000	2000 No. 10	Northern Ireland Statutory Rules	title search for dog	Unique	No
The Breeding of Dogs (Licensing Records) Regulations 1999	1999 No. 3192	UK Statutory Instruments	title search for dog	Unique	No
The Sale of Dogs (Identification Tag) Regulations 1999	1999 No. 3191	UK Statutory Instruments	title search for dog	Unique	No
The Sale of Dogs (Identification Tag) (Scotland) Regulations 1999	1999 No. 177	Scottish Statutory Instruments	title search for dog	Unique	No
The Breeding of Dogs (Licensing Records) (Scotland) Regulations 1999	1999 No. 176	Scottish Statutory Instruments	title search for dog	Unique	No
The Dangerous Dogs (Fees) Order 1997	1997 No. 1152	UK Statutory Instruments	title search for dog	Unique	No
The Dangerous Dogs (Amendment) Act 1997 (Commencement) Order 1997	1997 No. 1151 (C. 42)	UK Statutory Instruments	title search for dog	Unique	No
Dogs (Licensing and Identification) (Amendment) Regulations (Northern Ireland) 1997	1997 No. 462	Northern Ireland Statutory Rules	title search for dog	Unique	No
The Dog Fouling (Fixed Penalties) Order 1996	1996 No. 2763	UK Statutory Instruments	title search for dog	Unique	No
The Dogs (Fouling of Land) Regulations 1996	1996 No. 2762	UK Statutory Instruments	title search for dog	Unique	No
The Dog Racecourse Totalisator Regulations 1995	1995 No. 3232	UK Statutory Instruments	title search for dog	Unique	No
The Control of Dogs on Roads Orders (Procedure) (England and Wales) Regulations 1995	1995 No. 2767	UK Statutory Instruments	title search for dog	Unique	No
The Dog Fouling (Prescription of Places) Regulations (Northern Ireland) 1995	1995 No. 236	Northern Ireland Statutory Rules	title search for dog	Unique	No
The Litter (Dog Faeces) Order (Northern Ireland) 1995	1995 No. 235	Northern Ireland Statutory Rules	title search for dog	Unique	No
The Cambridgeshire County Council (River Nene B1040 Dog–In–A–Doublet Bridge) Scheme 1994 Confirmation Instrument 1994	1994 No. 3056	UK Statutory Instruments	title search for dog	Unique	No
The Rabies (Importation of Dogs, Cats and Other Mammals) (Amendment) Order 1994	1994 No. 1716	UK Statutory Instruments	title search for dog	Unique	No
The Rabies (Importation of Dogs, Cats and Other Mammals) (Amendment) Order (Northern Ireland) 1994	1994 No. 402	Northern Ireland Statutory Rules	title search for dog	Unique	No
The Dogs (Licensing and Identification) (Amendment) Regulations (Northern Ireland) 1993	1993 No. 453	Northern Ireland Statutory Rules	title search for dog	Unique	No
The Control of Dogs Order 1992	1992 No. 901	UK Statutory Instruments	title search for dog	Unique	Yes
The Environmental Protection (Stray Dogs) Regulations 1992	1992 No. 288	UK Statutory Instruments	title search for dog	Unique	No
The Dogs (Exemption) Regulations (Northern Ireland) 1992	1992 No. 33	Northern Ireland Statutory Rules	title search for dog	Unique	No
The Dangerous Dogs Compensation and Exemption Schemes (Amendment) (No. 2) Order 1991	1991 No. 2636	UK Statutory Instruments	title search for dog	Unique	No
The Dog Racecourse Totalisator (Percentage) Order 1991	1991 No. 2592	UK Statutory Instruments	title search for dog	Unique	No
The Dangerous Dogs Compensation and Exemption Schemes (Amendment) Order 1991	1991 No. 2297	UK Statutory Instruments	title search for dog	Unique	No
The Dangerous Dogs (Northern Ireland) Order 1991	1991 No. 2292 (N.I. 21)	Northern Ireland Orders in Council	title search for dog	Unique	No
The Dangerous Dogs Compensation and Exemption Schemes Order 1991	1991 No. 1744	UK Statutory Instruments	title search for dog	Unique	No
The Dangerous Dogs (Designated Types) Order 1991	1991 No. 1743	UK Statutory Instruments	title search for dog	Unique	No
The Dangerous Dogs Act 1991 (Commencement and Appointed Day) Order 1991	1991 No. 1742 (C. 48)	UK Statutory Instruments	title search for dog	Unique	No
The Dogs (Muzzling) (Revocation) Regulations (Northern Ireland) 1991	1991 No. 468	Northern Ireland Statutory Rules	title search for dog	Unique	No
The Dangerous Dogs (Designated Types) Order (Northern Ireland) 1991	1991 No. 467	Northern Ireland Statutory Rules	title search for dog	Unique	No
The Dangerous Dogs Compensation and Exemption Schemes Order (Northern Ireland) 1991	1991 No. 466	Northern Ireland Statutory Rules	title search for dog	Unique	No
The Dogs (Muzzling) Regulations (Northern Ireland) 1991	1991 No. 377	Northern Ireland Statutory Rules	title search for dog	Unique	No
The Dogs (Licensing and Identification) (Amendment) Regulations (Northern Ireland) 1989	1989 No. 439	Northern Ireland Statutory Rules	title search for dog	Unique	No
The Rabies (Importation of Dogs, Cats and Other Mammals) (Amendment) Order 1986	1986 No. 2062	UK Statutory Instruments	title search for dog	Unique	No
The Dog Racecourse Totalisator (Scotland) (Amendment) Regulations 1985	1985 No. 1513 (S. 113)	UK Statutory Instruments	title search for dog	Unique	No
The Dog Racecourse Totalisator (Amendment) Regulations 1985	1985 No. 1476	UK Statutory Instruments	title search for dog	Unique	No
The Dogs (Licensing and Identification) (Amendment No. 2) Regulations (Northern Ireland) 1985	1985 No. 338	Northern Ireland Statutory Rules	title search for dog	Unique	No
The Dogs (Block Licence) (Registering Organisations) (Amendment) Order (Northern Ireland) 1985	1985 No. 296	Northern Ireland Statutory Rules	title search for dog	Unique	No
The Guard Dogs (Control) Order (Northern Ireland) 1985	1985 No. 174	Northern Ireland Statutory Rules	title search for dog	Unique	No
The Dogs (Licensing and Identification) (Amendment) Regulations (Northern Ireland) 1985	1985 No. 142	Northern Ireland Statutory Rules	title search for dog	Unique	No
The Dogs (Grants to District Councils) (Amendment) Regulations (Northern Ireland) 1985	1985 No. 22	Northern Ireland Statutory Rules	title search for dog	Unique	No
The Rabies (Importation of Dogs, Cats and Other Mammals) (Amendment) Order 1984	1984 No. 1182	UK Statutory Instruments	title search for dog	Unique	No
The Dogs (Grants to District Councils) (Amendment) Regulations (Northern Ireland) 1984	1984 No. 345	Northern Ireland Statutory Rules	title search for dog	Unique	No
The Dogs (Grants to District Councils) Regulations (Northern Ireland) 1984	1984 No. 153	Northern Ireland Statutory Rules	title search for dog	Unique	No
The Dogs (Northern Ireland) Order 1983	1983 No. 764 (N.I. 8)	Northern Ireland Orders in Council	title search for dog	Unique	Yes
The Dogs (Fixed Penalty) (Procedure) Regulations (Northern Ireland) 1983	1983 No. 382	Northern Ireland Statutory Rules	title search for dog	Unique	No
The Guard Dogs (Specified Places) Order (Northern Ireland) 1983	1983 No. 381	Northern Ireland Statutory Rules	title search for dog	Unique	No
The Dogs (Breeding Establishments and Guard Dog Kennels) Regulations (Northern Ireland) 1983	1983 No. 380	Northern Ireland Statutory Rules	title search for dog	Unique	No
The Dogs (Block Licence) (Registering Organisations) Order (Northern Ireland) 1983	1983 No. 379	Northern Ireland Statutory Rules	title search for dog	Unique	No
The Dogs (Licensing and Identification) Regulations (Northern Ireland) 1983	1983 No. 378	Northern Ireland Statutory Rules	title search for dog	Unique	No
The Dogs (Exemption No. 2) Order (Northern Ireland) 1983	1983 No. 377	Northern Ireland Statutory Rules	title search for dog	Unique	No
The Dogs (1983 Order) (Commencement No. 2) Order (Northern Ireland) 1983	1983 No. 376	Northern Ireland Statutory Rules	title search for dog	Unique	No
The Dogs (Exemption) Order (Northern Ireland) 1983	1983 No. 219	Northern Ireland Statutory Rules	title search for dog	Unique	No
The Dogs (1983 Order) (Commencement No. 1) Order (Northern Ireland) 1983	1983 No. 165	Northern Ireland Statutory Rules	title search for dog	Unique	No
The Isle of Dogs Enterprise Zone Designation Order 1982	1982 No. 462	UK Statutory Instruments	title search for dog	Unique	No
The Dog Racecourse Totalisator (Percentage) Order 1980	1980 No. 1771	UK Statutory Instruments	title search for dog	Unique	No
The Rabies (Importation of Dogs, Cats and Other Mammals) (Amendment) Order 1977	1977 No. 361	UK Statutory Instruments	title search for dog	Unique	No
The Rabies (Importation of Dogs, Cats and Other Mammals) (Amendment) Order (Northern Ireland) 1977	1977 No. 256	Northern Ireland Statutory Rules	title search for dog	Unique	No
The Rabies (Importation of Dogs, Cats and Other Mammals) Order (Northern Ireland) 1977	1977 No. 113	Northern Ireland Statutory Rules	title search for dog	Unique	No
The Guard Dogs Act 1975 (Commencement No. 1) Order 1975	1975 No. 1767 (C. 50)	UK Statutory Instruments	title search for dog	Unique	No
The Dog Racecourse Totalisator (Percentage) Order 1975	1975 No. 1331	UK Statutory Instruments	title search for dog	Unique	No
The Rabies (Importation of Dogs, Cats and Other Mammals) Order 1974	1974 No. 2211	UK Statutory Instruments	title search for dog	Unique	No
The West of Southampton-Bath Trunk Road (Black Dog to Norridge Common) Order 1973	1973 No. 1512	UK Statutory Instruments	title search for dog	Unique	No
The Importation of Dogs and Cats (Amendment) (No. 3) Order 1970	1970 No. 1271	UK Statutory Instruments	title search for dog	Unique	No
The Importation of Dogs and Cats (Amendment) (No. 2) Order 1970	1970 No. 441	UK Statutory Instruments	title search for dog	Unique	No
The Importation of Dogs and Cats (Amendment) (No. 1) Order 1970	1970 No. 358	UK Statutory Instruments	title search for dog	Unique	No
The Importation of Dogs and Cats (Amendment and Revocation) Order (Northern Ireland) 1970	1970 No. 298	Northern Ireland Statutory Rules and Orders	title search for dog	Unique	No
The Importation of Dogs and Cats (Amendment) Order 1969	1969 No. 1743	UK Statutory Instruments	title search for dog	Unique	No
The Dog Racecourse Totalisator (Percentage) Order 1969	1969 No. 1605	UK Statutory Instruments	title search for dog	Unique	No
The Importation of Dogs and Cats (Amendment) Order (Northern Ireland) 1969	1969 No. 332	Northern Ireland Statutory Rules and Orders	title search for dog	Unique	No
The Dogs and Cats (Importation from Great Britain, the Channel Islands and the Isle of Man) Order (Northern Ireland) 1969	1969 No. 289	Northern Ireland Statutory Rules and Orders	title search for dog	Unique	No
The Control of Dogs Order (Northern Ireland) 1968	1968 No. 209	Northern Ireland Statutory Rules and Orders	title search for dog	Unique	No
The Dog Racecourse Totalisator (Scotland) Regulations 1967	1967 No. 63 (S. 5)	UK Statutory Instruments	title search for dog	Unique	No
The Dog Racecourse Totalisator Regulations 1967	1967 No. 10	UK Statutory Instruments	title search for dog	Unique	No
The Control of Dogs on Roads Orders (Procedure) (England and Wales) Regulations 1962	1962 No. 2340	UK Statutory Instruments	title search for dog	Unique	No
The Control of Dogs Order (Northern Ireland) 1961	1961 No. 166	Northern Ireland Statutory Rules and Orders	title search for dog	Unique	No
The Control of Dogs Order (Northern Ireland) 1959	1959 No. 169	Northern Ireland Statutory Rules and Orders	title search for dog	Unique	No
The Control of Dogs Order (Northern Ireland) 1958	1958 No. 203	Northern Ireland Statutory Rules and Orders	title search for dog	Unique	No
The Order certifying the Rules to be in force in respect of Proceedings in the County Courts under the Dog Races (Restriction) Act (Northern Ireland), (Northern Ireland) 1947	1947 No. 97	Northern Ireland Statutory Rules and Orders	title search for dog	Unique	No
The Dog Races (Restriction) Order (Northern Ireland) 1946	1946 No. 202	Northern Ireland Statutory Rules and Orders	title search for dog	Unique	No
The Importation of Dogs and Cats Order (Northern Ireland) 1937	1937 No. 14	Northern Ireland Statutory Rules and Orders	title search for dog	Unique	No
The Importation of Dogs (Ireland) Order 1902, Amendment Order (Northern Ireland) 1928	1928 No. 129	Northern Ireland Statutory Rules and Orders	title search for dog	Unique	No
Animal Welfare (Sentience) Act 2022	2022 c. 22	UK Public General Acts	title search for animal welfare -farm -health	Unique	No
Animal Welfare (Service Animals) Act (Northern Ireland) 2022	2022 c. 9	Acts of the Northern Ireland Assembly	title search for animal welfare -farm -health	Unique	No
Animal Welfare (Sentencing) Act 2021	2021 c. 21	UK Public General Acts	title search for animal welfare -farm -health	Unique	Yes
Animal Welfare (Service Animals) Act 2019	2019 c. 15	UK Public General Acts	title search for animal welfare -farm -health	Unique	Yes
Welfare of Animals Act (Northern Ireland) 2011	2011 c. 16	Acts of the Northern Ireland Assembly	title search for animal welfare -farm -health	Unique	Yes
Animal Welfare Act 2006	2006 c. 45	UK Public General Acts	title search for animal welfare -farm -health	Unique	Yes
Welfare of Animals at Slaughter Act 1991	1991 c. 30	UK Public General Acts	title search for animal welfare -farm -health	Unique	No
Welfare of Animals Act (Northern Ireland) 1972	1972 Chapter 7	Acts of the Northern Ireland Parliament	title search for animal welfare -farm -health	Unique	Yes
The Animal Welfare (Licensing of Activities Involving Animals) (Wales) Regulations 2021	2021 No. 416 (W. 135)	Wales Statutory Instruments	title search for animal welfare -farm -health	Unique	No
The Animal Welfare (Licensing of Activities Involving Animals) (Scotland) Amendment Regulations 2021	2021 No. 356	Scottish Statutory Instruments	title search for animal welfare -farm -health	Unique	No
The Animal Welfare (Licensing of Activities Involving Animals) (Scotland) Regulations 2021	2021 No. 84	Scottish Statutory Instruments	title search for animal welfare -farm -health	Unique	No
The Animal Welfare and Invasive Non-native Species (Amendment etc.) (EU Exit) Regulations 2020	2020 No. 1590	UK Statutory Instruments	title search for animal welfare -farm -health	Unique	No
The Scottish Animal Welfare Commission Regulations 2020	2020 No. 177	Scottish Statutory Instruments	title search for animal welfare -farm -health	Unique	No
The Welfare of Animals at the Time of Killing (England and Northern Ireland) (Amendment) (EU Exit) Regulations 2019	2019 No. 1308	UK Statutory Instruments	title search for animal welfare -farm -health	Unique	No
The Animal Welfare (Licensing of Activities Involving Animals) (England) (Amendment) Regulations 2019	2019 No. 1093	UK Statutory Instruments	title search for animal welfare -farm -health	Unique	No
The Animal Welfare (Amendment) (EU Exit) Regulations 2019	2019 No. 802	UK Statutory Instruments	title search for animal welfare -farm -health	Unique	No
The Veterinary Surgeons and Animal Welfare (Amendment) (EU Exit) Regulations 2019	2019 No. 454	UK Statutory Instruments	title search for animal welfare -farm -health	Unique	No
The Animal Welfare (EU Exit) (Scotland) (Amendment) Regulations 2019	2019 No. 34	Scottish Statutory Instruments	title search for animal welfare -farm -health	Unique	No
The Animal Welfare (Licensing of Activities Involving Animals) (England) Regulations 2018	2018 No. 486	UK Statutory Instruments	title search for animal welfare -farm -health	Unique	Yes
The Welfare of Animals at the Time of Killing (England) Regulations 2015	2015 No. 1782	UK Statutory Instruments	title search for animal welfare -farm -health	Unique	No
The Welfare of Animals at the Time of Killing (Scotland) Amendment Regulations 2015	2015 No. 161	Scottish Statutory Instruments	title search for animal welfare -farm -health	Unique	No
The Animal Welfare (Breeding of Dogs) (Wales) Regulations 2014	2014 No. 3266 (W. 333)	Wales Statutory Instruments	title search for animal welfare -farm -health	Duplicate	Yes
The Welfare of Animals at the Time of Killing (Consequential Amendments) (Wales) Regulations 2014	2014 No. 2124 (W. 208)	Wales Statutory Instruments	title search for animal welfare -farm -health	Unique	No
The Welfare of Animals at the Time of Killing (Revocation) Regulations 2014	2014 No. 1258	UK Statutory Instruments	title search for animal welfare -farm -health	Unique	No
The Welfare of Animals at the Time of Killing Regulations 2014	2014 No. 1240	UK Statutory Instruments	title search for animal welfare -farm -health	Unique	No
The Welfare of Animals at the Time of Killing (Wales) Regulations 2014	2014 No. 951 (W. 92)	Wales Statutory Instruments	title search for animal welfare -farm -health	Unique	No
The Welfare of Animals at the Time of Killing Regulations (Northern Ireland) 2014	2014 No. 107	Northern Ireland Statutory Rules	title search for animal welfare -farm -health	Unique	No
The Welfare of Animals (Dog Breeding Establishments and Miscellaneous Amendments) Regulations (Northern Ireland) 2013	2013 No. 43	Northern Ireland Statutory Rules	title search for animal welfare -farm -health	Duplicate	Yes
The Welfare of Wild Animals in Travelling Circuses (England) Regulations 2012	2012 No. 2932	UK Statutory Instruments	title search for animal welfare -farm -health	Unique	No
The Welfare of Animals (Slaughter or Killing) (Amendment) (England) Regulations 2012	2012 No. 501	UK Statutory Instruments	title search for animal welfare -farm -health	Unique	No
The Welfare of Animals (Docking of Working Dogs’ Tails and Miscellaneous Amendments) Regulations (Northern Ireland) 2012	2012 No. 387	Northern Ireland Statutory Rules	title search for animal welfare -farm -health	Duplicate	No
The Welfare of Animals (2011 Act) (Commencement No. 3) Order (Northern Ireland) 2012	2012 No. 386 (C. 36)	Northern Ireland Statutory Rules	title search for animal welfare -farm -health	Unique	No
The Welfare of Animals at the Time of Killing (Scotland) Amendment Regulations 2012	2012 No. 355	Scottish Statutory Instruments	title search for animal welfare -farm -health	Unique	No
The Welfare of Animals at the Time of Killing (Scotland) Regulations 2012	2012 No. 321	Scottish Statutory Instruments	title search for animal welfare -farm -health	Unique	No
The Welfare of Animals (2011 Act) (Commencement and Transitional Provisions No.2) Order (Northern Ireland) 2012	2012 No. 154 (C. 15)	Northern Ireland Statutory Rules	title search for animal welfare -farm -health	Unique	No
The Welfare of Animals (Permitted Procedures by Lay Persons) Regulations (Northern Ireland) 2012	2012 No. 153	Northern Ireland Statutory Rules	title search for animal welfare -farm -health	Unique	No
The Welfare of Animals (Slaughter or Killing) (Amendment) Regulations (Northern Ireland) 2011	2011 No. 407	Northern Ireland Statutory Rules	title search for animal welfare -farm -health	Unique	No
The Welfare of Animals (2011 Act) (Commencement and Transitional Provisions No.1) Order (Northern Ireland) 2011	2011 No. 245 (C. 17)	Northern Ireland Statutory Rules	title search for animal welfare -farm -health	Unique	No
The Animal Welfare (Code of Practice for the Welfare of Gamebirds Reared for Sporting Purposes) (Appointed Day) (England) Order 2011	2011 No. 150	UK Statutory Instruments	title search for animal welfare -farm -health	Unique	No
The Animal Welfare (Electronic Collars) (Wales) Regulations 2010	2010 No. 943 (W. 97)	Wales Statutory Instruments	title search for animal welfare -farm -health	Unique	Yes
The Animal Welfare (Codes of Practice) (Appointed Day) (England) Order 2010	2010 No. 383	UK Statutory Instruments	title search for animal welfare -farm -health	Unique	No
The Welfare of Animals (Transport) (Scotland) Amendment Regulations 2009	2009 No. 339	Scottish Statutory Instruments	title search for animal welfare -farm -health	Unique	No
The Welfare of Animals (Slaughter or Killing) (Amendment) Regulations (Northern Ireland) 2008	2008 No. 277	Northern Ireland Statutory Rules	title search for animal welfare -farm -health	Unique	No
The Animal Welfare Act 2006 (Commencement No. 2 and Saving and Transitional Provisions) (Wales) Order 2007	2007 No. 3065 (C. 120) (W. 262)	Wales Statutory Instruments	title search for animal welfare -farm -health	Unique	No
The Animal Welfare Act 2006 (Commencement No. 2 and Saving and Transitional Provisions) (England) Order 2007	2007 No. 2711 (C. 105)	UK Statutory Instruments	title search for animal welfare -farm -health	Unique	No
Welfare of Animals (Slaughter or Killing) (Amendment) (Wales) Regulations 2007	2007 No. 2461 (W. 208)	Wales Statutory Instruments	title search for animal welfare -farm -health	Unique	No
The Welfare of Animals (Miscellaneous Revocations) (England) Regulations 2007	2007 No. 1101	UK Statutory Instruments	title search for animal welfare -farm -health	Unique	No
The Welfare of Animals (Transport) (Wales) Order 2007	2007 No. 1047 (W. 105)	Wales Statutory Instruments	title search for animal welfare -farm -health	Unique	No
The Animal Welfare Act 2006 (Commencement No. 1) (Wales) Order 2007	2007 No. 1030 (C. 43) (W. 97)	Wales Statutory Instruments	title search for animal welfare -farm -health	Unique	No
The Welfare of Animals (Miscellaneous Revocations) (Wales) Regulations 2007	2007 No. 1027 (W. 94)	Wales Statutory Instruments	title search for animal welfare -farm -health	Unique	No
The Animal Welfare Act 2006 (Commencement No. 1) (Scotland) Order 2007	2007 No. 519 (C. 44)	Scottish Statutory Instruments	title search for animal welfare -farm -health	Unique	No
The Animal Welfare Act 2006 (Commencement No. 1) (England) Order 2007	2007 No. 499 (C. 20)	UK Statutory Instruments	title search for animal welfare -farm -health	Unique	No
The Welfare of Animals (Slaughter or Killing) (Amendment) (England) Regulations 2007	2007 No. 402	UK Statutory Instruments	title search for animal welfare -farm -health	Unique	No
Act of Sederunt (Summary Applications, Statutory Applications and Appeals etc. Rules) Amendment (Animal Welfare Act 2006) 2007	2007 No. 233	Scottish Statutory Instruments	title search for animal welfare -farm -health	Unique	No
The Welfare of Animals (Slaughter or Killing) Amendment (Scotland) Regulations 2007	2007 No. 150	Scottish Statutory Instruments	title search for animal welfare -farm -health	Unique	No
The Welfare of Animals (Transport) (Amendment) Regulations (Northern Ireland) 2007	2007 No. 32	Northern Ireland Statutory Rules	title search for animal welfare -farm -health	Unique	No
The Welfare of Animals (Transport) (England) Order 2006	2006 No. 3260	UK Statutory Instruments	title search for animal welfare -farm -health	Unique	No
The Welfare of Animals (Slaughter or Killing) (Amendment) (England) Regulations 2006	2006 No. 1200	UK Statutory Instruments	title search for animal welfare -farm -health	Unique	No
The Welfare of Animals (Transport) (Scotland) Regulations 2006	2006 No. 606	Scottish Statutory Instruments	title search for animal welfare -farm -health	Unique	No
The Welfare of Animals (Transport) Regulations (Northern Ireland) 2006	2006 No. 538	Northern Ireland Statutory Rules	title search for animal welfare -farm -health	Unique	No
Welfare of Animals (Slaughter or Killing) (Amendment) Regulations (Northern Ireland) 2004	2004 No. 209	Northern Ireland Statutory Rules	title search for animal welfare -farm -health	Unique	No
The Welfare of Animals (Slaughter or Killing) Amendment (Scotland) Regulations 2004	2004 No. 13	Scottish Statutory Instruments	title search for animal welfare -farm -health	Unique	No
The Welfare of Animals (Slaughter or Killing) (Amendment) (England) Regulations 2003	2003 No. 3272	UK Statutory Instruments	title search for animal welfare -farm -health	Unique	No
Welfare of Animals (Scheduled Operations) (Amendment) Order (Northern Ireland) 2003	2003 No. 380	Northern Ireland Statutory Rules	title search for animal welfare -farm -health	Unique	No
Welfare of Animals (Slaughter or Killing) (Amendment) Regulations (Northern Ireland) 2002	2002 No. 304	Northern Ireland Statutory Rules	title search for animal welfare -farm -health	Unique	No
The Welfare of Animals (Slaughter or Killing) Amendment (Scotland) Regulations 2002	2002 No. 238	Scottish Statutory Instruments	title search for animal welfare -farm -health	Unique	No
The Welfare of Animals (Slaughter or Killing) (Amendment) (England) Regulations 2001	2001 No. 3830	UK Statutory Instruments	title search for animal welfare -farm -health	Unique	No
The Welfare of Animals (Slaughter or Killing) Amendment (Scotland) Regulations 2001	2001 No. 145	Scottish Statutory Instruments	title search for animal welfare -farm -health	Unique	No
Welfare of Animals (Slaughter or Killing) (Amendment) Regulations (Northern Ireland) 2001	2001 No. 66	Northern Ireland Statutory Rules	title search for animal welfare -farm -health	Unique	No
The Welfare of Animals (Slaughter or Killing) (Amendment) (England) Regulations 2000	2000 No. 3352	UK Statutory Instruments	title search for animal welfare -farm -health	Unique	No
The Welfare of Animals (Transport) (Electronic Route Plans Pilot Schemes) (England) Order 2000	2000 No. 646	UK Statutory Instruments	title search for animal welfare -farm -health	Unique	No
Welfare of Animals (Slaughter or Killing) (Amendment) Regulations (Northern Ireland) 2000	2000 No. 76	Northern Ireland Statutory Rules	title search for animal welfare -farm -health	Unique	No
The Welfare of Animals (Transport) (Amendment) Order 1999	1999 No. 1622	UK Statutory Instruments	title search for animal welfare -farm -health	Unique	No
The Welfare of Animals (Slaughter or Killing) (Amendment) Regulations 1999	1999 No. 400	UK Statutory Instruments	title search for animal welfare -farm -health	Unique	No
Welfare of Animals (Transport) (Amendment) Order (Northern Ireland) 1999	1999 No. 380	Northern Ireland Statutory Rules	title search for animal welfare -farm -health	Unique	No
Welfare of Animals (Staging Points) Regulations (Northern Ireland) 1999	1999 No. 326	Northern Ireland Statutory Rules	title search for animal welfare -farm -health	Unique	No
The Welfare of Animals (Staging Points) Order 1998	1998 No. 2537	UK Statutory Instruments	title search for animal welfare -farm -health	Unique	No
Welfare of Animals and Poultry at Markets Order (Northern Ireland) 1998	1998 No. 203	Northern Ireland Statutory Rules	title search for animal welfare -farm -health	Unique	No
The Welfare of Animals (Transport) Order 1997	1997 No. 1480	UK Statutory Instruments	title search for animal welfare -farm -health	Unique	No
Welfare of Animals (Transport) Order (Northern Ireland) 1997	1997 No. 346	Northern Ireland Statutory Rules	title search for animal welfare -farm -health	Unique	No
Welfare of Animals (Transport) (Remedial Action and Cost Recovery) Regulations (Northern Ireland) 1997	1997 No. 345	Northern Ireland Statutory Rules	title search for animal welfare -farm -health	Unique	No
Welfare of Animals (Slaughter or Killing) Regulations (Northern Ireland) 1996	1996 No. 558	Northern Ireland Statutory Rules	title search for animal welfare -farm -health	Unique	No
Welfare of Animals (Scheduled Operations) (Amendment) Order (Northern Ireland) 1996	1996 No. 514	Northern Ireland Statutory Rules	title search for animal welfare -farm -health	Unique	No
The Welfare of Animals (Slaughter or Killing) Regulations 1995	1995 No. 731	UK Statutory Instruments	title search for animal welfare -farm -health	Unique	No
Welfare of Animals (Scheduled Operations) (Amendment) Order (Northern Ireland) 1995	1995 No. 173	Northern Ireland Statutory Rules	title search for animal welfare -farm -health	Unique	No
The Welfare of Animals during Transport (Amendment) Order 1995	1995 No. 131	UK Statutory Instruments	title search for animal welfare -farm -health	Unique	No
The Welfare of Animals during Transport Order 1994	1994 No. 3249	UK Statutory Instruments	title search for animal welfare -farm -health	Unique	No
The Welfare of Animals during Transport Order (Northern Ireland) 1994	1994 No. 244	Northern Ireland Statutory Rules	title search for animal welfare -farm -health	Unique	No
The Welfare of Animals at Markets (Amendment) Order 1993	1993 No. 3085	UK Statutory Instruments	title search for animal welfare -farm -health	Unique	No
Welfare of Animals during Transport Order 1992	1992 No. 3304	UK Statutory Instruments	title search for animal welfare -farm -health	Unique	No
The Welfare of Animals at Markets Order 1990	1990 No. 2628	UK Statutory Instruments	title search for animal welfare -farm -health	Unique	No
The Welfare of Animals (Scheduled Operations) (Amendment) Order (Northern Ireland) 1983	1983 No. 309	Northern Ireland Statutory Rules	title search for animal welfare -farm -health	Unique	No
The Welfare of Animals (Fees) Order (Northern Ireland) 1979	1979 No. 289	Northern Ireland Statutory Rules	title search for animal welfare -farm -health	Unique	No
The Welfare of Animals (Appointed Day) Order (Northern Ireland) 1972	1972 No. 339	Northern Ireland Statutory Rules and Orders	title search for animal welfare -farm -health	Unique	No
The Welfare of Animals (Fees) Order (Northern Ireland) 1972	1972 No. 335	Northern Ireland Statutory Rules and Orders	title search for animal welfare -farm -health	Unique	No
Pet Animals Act 1951 (Amendment) Act 1983	1983 c. 26	UK Public General Acts	title search for pet	Unique	No
Pet Animals Act 1951	1951 c. 35	UK Public General Acts	title search for pet	Unique	Yes
The Non-Commercial Movement of Pet Animals (Amendment) (Wales) Regulations 2022	2022 No. 445 (W. 108)	Wales Statutory Instruments	title search for pet	Unique	No
The Non-Commercial Movement of Pet Animals (Amendment) (England) Regulations 2022	2022 No. 420	UK Statutory Instruments	title search for pet	Unique	No
The Non-Commercial Movement of Pet Animals (Scotland) Amendment Regulations 2022	2022 No. 131	Scottish Statutory Instruments	title search for pet	Unique	No
The Animal By-Products and Pet Passport Fees (England) Regulations 2018	2018 No. 666	UK Statutory Instruments	title search for pet	Unique	No
The Animal By-Products and Pet Passport (Fees) (Wales) Regulations 2018	2018 No. 646 (W. 120)	Wales Statutory Instruments	title search for pet	Unique	No
The Animal By-Products and Pet Passport Fees (Scotland) Regulations 2018	2018 No. 176	Scottish Statutory Instruments	title search for pet	Unique	No
The Non-Commercial Movement of Pet Animals (Amendment) Order (Northern Ireland) 2015	2015 No. 282	Northern Ireland Statutory Rules	title search for pet	Unique	No
The Non-Commercial Movement of Pet Animals (Amendment) Order 2014	2014 No. 3158	UK Statutory Instruments	title search for pet	Unique	No
The Non-Commercial Movement of Pet Animals Order 2011	2011 No. 2883	UK Statutory Instruments	title search for pet	Unique	No
The Non-Commercial Movement of Pet Animals Order (Northern Ireland) 2011	2011 No. 440	Northern Ireland Statutory Rules	title search for pet	Unique	No
The Pet Cemeteries (England and Wales) Regulations 2007	2007 No. 2596	UK Statutory Instruments	title search for pet	Unique	No
The Landfill Tax (Site Restoration, Quarries and Pet Cemeteries) Order 2005	2005 No. 725	UK Statutory Instruments	title search for pet	Unique	No
The Non Commercial Movement of Pet Animals (England) Regulations 2004	2004 No. 2363	UK Statutory Instruments	title search for pet	Unique	No
The Pet Travel Scheme (Pilot Arrangements) (England) (Amendment) Order 2004	2004 No. 828	UK Statutory Instruments	title search for pet	Unique	No
The Pet Travel Scheme (Scotland) Order 2003	2003 No. 229	Scottish Statutory Instruments	title search for pet	Unique	No
The Pet Travel Scheme (Pilot Arrangements) (England) (Amendment) (No. 2) Order 2002	2002 No. 2850	UK Statutory Instruments	title search for pet	Unique	No
The Pet Travel Scheme (Pilot Arrangements) (England) (Amendment) Order 2002	2002 No. 1011	UK Statutory Instruments	title search for pet	Unique	No
The Pet Travel Scheme (Pilot Arrangements) (England) (Amendment) Order 2001	2001 No. 6	UK Statutory Instruments	title search for pet	Unique	No
The Pet Travel Scheme (Pilot Arrangements) (England) (Amendment) (No. 3) Order 2000	2000 No. 1641	UK Statutory Instruments	title search for pet	Unique	No
The Pet Travel Scheme (Pilot Arrangements) (England) (Amendment) Order 2000	2000 No. 1298	UK Statutory Instruments	title search for pet	Unique	No
The Pet Travel Scheme (Pilot Arrangements) (England) Order 1999	1999 No. 3443	UK Statutory Instruments	title search for pet	Unique	No

## Sheet: Dog org laws
Law	Dog Organisation	Focus	Duplicate
Animal Welfare Act 2006	Blue Cross	England and Wales	Duplicate
The Animal Welfare (Electronic Collars) (Wales) Regulations 2010	Blue Cross	England and Wales	Duplicate
The Docking of Working Dogs’ Tails (England) Regulations 2007	Blue Cross	England and Wales	Unique
The Docking of Working Dogs' Tails (Wales) Regulations 2007	Blue Cross	England and Wales	Unique
Anti-social Behaviour, Crime and Policing Act 2014	Blue Cross	England and Wales	Duplicate
Dangerous Dogs Act 1991	Blue Cross	England and Wales	Duplicate
Environmental Protection Act 1990	Blue Cross	England and Wales	Duplicate
The Litter (Animal Droppings) Order 1991	Blue Cross	England and Wales	Duplicate
Road Traffic Act 1988	Blue Cross	England and Wales	Unique
Dogs (Protection of Livestock) Act 1953	Blue Cross	England and Wales	Duplicate
Animals Act 1971	Blue Cross	England and Wales	Duplicate
Countryside and Rights of Way Act 2000	Blue Cross	England and Wales	Unique
The Food Safety and Hygiene (England) Regulations 2013	Blue Cross	England and Wales	Unique
The Microchipping of Dogs (England) Regulations 2015	Blue Cross	England and Wales	Duplicate
The Microchipping of Dogs (Wales) Regulations 2015	Blue Cross	England and Wales	Duplicate
The Control of Dogs Order 1992	Blue Cross	England and Wales	Duplicate
Dangerous Dogs (Amendment) Act 1997	Blue Cross	England and Wales	Unique
Pet Animals Act 1951	Blue Cross	England and Wales	Unique
Breeding and Sale of Dogs (Welfare) Act 1999	Blue Cross	England and Wales	Duplicate
The Animal Welfare (Breeding of Dogs) (Wales) Regulations 2014	Blue Cross	England and Wales	Duplicate
The Animal Welfare (Licensing of Activities Involving Animals) (England) Regulations 2018	Blue Cross	England and Wales	Duplicate
Animal Boarding Establishments Act 1963	Blue Cross	England and Wales	Duplicate
Animal Welfare Act 2006	PDSA	UK	Duplicate
Animal Welfare (Sentencing) Act 2021	PDSA	UK	Unique
Animal Welfare (Service Animals) Act 2019	PDSA	UK	Unique
Animal Health and Welfare (Scotland) Act 2006	PDSA	UK	Unique
Welfare of Animals Act (Northern Ireland) 2011	PDSA	UK	Duplicate
The Animal Welfare (Electronic Collars) (Wales) Regulations 2010	PDSA	UK	Duplicate
Breeding and Sale of Dogs (Welfare) Act 1999	PDSA	UK	Duplicate
The Welfare of Animals (Dog breeding establishments and miscellaneous amendments) Regulations (Northern Ireland) 2013	PDSA	UK	Duplicate
The Animal Welfare (Breeding of Dogs) (Wales) Regulations 2014	PDSA	UK	Duplicate
The Animal Welfare (Licensing of Activities Involving Animals) (England) Regulations 2018	PDSA	UK	Duplicate
The Control of Dogs Order 1992	PDSA	UK	Duplicate
Dogs (Amendment) Act (Northern Ireland) 2011	PDSA	UK	Duplicate
The Microchipping of Dogs (England) Regulations 2015	PDSA	UK	Duplicate
The Microchipping of Dogs (Wales) Regulations 2015	PDSA	UK	Duplicate
The Microchipping of Dogs (Scotland) Regulations 2016	PDSA	UK	Unique
Civic Government (Scotland) Act 1982	PDSA	UK	Unique
The Litter (Animal Droppings) Order 1991	PDSA	UK	Duplicate
Litter (Northern Ireland) Order 1994	PDSA	UK	Unique
Dog Fouling (Scotland) Act 2003	PDSA	UK	Unique
Anti-social Behaviour, Crime and Policing Act 2014	PDSA	UK	Duplicate
Animals Act 1971	PDSA	UK	Duplicate
Dangerous Dogs Act 1991	PDSA	UK	Duplicate
Dogs (Protection of Livestock) Act 1953	PDSA	UK	Duplicate
Environmental Protection Act 1990	PDSA	UK	Duplicate
Animal Boarding Establishments Act 1963	PDSA	UK	Duplicate
Dangerous Dogs Act 1991	Dogs Trust - England and Wales	England and Wales	Duplicate
Animal Welfare Act 2006	Dogs Trust - England and Wales	England and Wales	Duplicate
The Control of Dogs Order 1992	Dogs Trust - England and Wales	England and Wales	Duplicate
The Microchipping of Dogs (England) Regulations 2015	Dogs Trust - England and Wales	England and Wales	Duplicate
Dogs (Protection of Livestock) Act 1953	Dogs Trust - England and Wales	England and Wales	Duplicate
Dogs Act 1871	Dogs Trust - England and Wales	England and Wales	Unique
Breeding of Dogs Act 1973	Dogs Trust - England and Wales	England and Wales	Unique
The Animal Welfare (Breeding of Dogs) (Wales) Regulations 2014	Dogs Trust - England and Wales	England and Wales	Duplicate
Animal Boarding Establishments Act 1963	Dogs Trust - England and Wales	England and Wales	Duplicate
The Animal Welfare (Electronic Collars) (Wales) Regulations 2010	Dogs Trust - England and Wales	England and Wales	Duplicate
Anti-social Behaviour, Crime and Policing Act 2014	Dogs Trust - England and Wales	England and Wales	Duplicate
Environmental Protection Act 1990	Dogs Trust - England and Wales	England and Wales	Duplicate
Animals Act 1971	Dogs Trust - England and Wales	England and Wales	Duplicate
Sale of Goods Act 1979	Dogs Trust - England and Wales	England and Wales	Duplicate
The Dogs (Northern Ireland) Order 1983	Dogs Trust - Northern Ireland	Northern Ireland	Unique
Welfare of Animals Act (Northern Ireland) 2011	Dogs Trust - Northern Ireland	Northern Ireland	Duplicate
Dogs (Amendment) Act (Northern Ireland) 2011	Dogs Trust - Northern Ireland	Northern Ireland	Duplicate
Clean Neighbourhoods and Environment Act (Northern Ireland) 2011	Dogs Trust - Northern Ireland	Northern Ireland	Unique
Pollution Control and Local Government (Northern Ireland) Order 1978	Dogs Trust - Northern Ireland	Northern Ireland	Unique
Noise Act 1996	Dogs Trust - Northern Ireland	Northern Ireland	Unique
Road Traffic (Northern Ireland) Order 1981	Dogs Trust - Northern Ireland	Northern Ireland	Unique
The Welfare of Animals (Dog Breeding Establishments and Miscellaneous Amendments) Regulations (Northern Ireland) 2013	Dogs Trust - Northern Ireland	Northern Ireland	Duplicate
Welfare of Animals Act (Northern Ireland) 1972	Dogs Trust - Northern Ireland	Northern Ireland	Unique
Animals Boarding Regulations (Northern Ireland) 1974	Dogs Trust - Northern Ireland	Northern Ireland	Unique
Sale of Goods Act 1979	Dogs Trust - Northern Ireland	Northern Ireland	Duplicate
Sale and Supply of Goods Act 1994	Dogs Trust - Northern Ireland	Northern Ireland	Unique
The Sale and Supply of Goods to Consumers Regulations 2002	Dogs Trust - Northern Ireland	Northern Ireland	Unique
Animals (Northern Ireland) Order 1976	Dogs Trust - Northern Ireland	Northern Ireland	Unique

## Sheet: List of laws
Legislation Name	Years and no	Legislation type	Legislation type consolidated	Geographic extent	Source	Source simple	NA to companion animals	Included
Animals and Wildlife (Penalties, Protections and Powers) (Scotland) Act 2020	2020 asp 14	Acts of the Scottish Parliament	Primary Legislation	Scotland	title search for animal protection	systematic search		No
Protection of Animals (Amendment) Act 2000	2000 c. 40	UK Public General Acts	Primary Legislation	England and Wales	title search for animal protection	systematic search		No
Protection of Animals (Scotland) Act 1993	1993 c. 15	UK Public General Acts	Primary Legislation	Scotland	title search for animal protection	systematic search		No
Protection of Animals (Amendment) Act 1988	1988 c. 29	UK Public General Acts	Primary Legislation	England and Wales	title search for animal protection	systematic search		No
Protection of Animals (Penalties) Act 1987	1987 c. 35	UK Public General Acts	Primary Legislation	England and Wales	title search for animal protection	systematic search		No
Protection Of Animals (Anaesthetics) Act 1964	1964 c. 39	UK Public General Acts	Primary Legislation	England, Scotland and Wales	title search for animal protection	systematic search		No
Protection of Animals (Anaesthetics) Act 1954	1954 c. 46	UK Public General Acts	Primary Legislation	England, Scotland and Wales	title search for animal protection	systematic search		No
Protection of Animals (Amendment) Act 1954	1954 c. 40	UK Public General Acts	Primary Legislation	England and Wales	title search for animal protection	systematic search		No
Protection of Animals Act 1934	1934 c. 21	UK Public General Acts	Primary Legislation	England, Scotland and Wales	title search for animal protection	systematic search		No
Protection of Animals (Cruelty To Dogs) Act 1933	1933 c. 17	UK Public General Acts	Primary Legislation	England and Wales	title search for animal protection	systematic search		No
Protection Of Animals (Amendment) Act 1927	1927 c. 27	UK Public General Acts	Primary Legislation	England, Scotland and Wales	title search for animal protection	systematic search		No
Protection of Animals (Scotland) Act, 1912, Amendment Act 1921	1921 c. 22	UK Public General Acts	Primary Legislation	Scotland	title search for animal protection	systematic search		No
Protection of Animals Act (1911) Amendment Act 1921	1921 c. 14	UK Public General Acts	Primary Legislation	England and Wales	title search for animal protection	systematic search		No
Protection of Animals Act (1911) Amendment Act 1912	1912 c. 17	UK Public General Acts	Primary Legislation	England and Wales	title search for animal protection	systematic search		No
Protection of Animals (Scotland) Act 1912	1912 c. 14	UK Public General Acts	Primary Legislation	Scotland	title search for animal protection	systematic search		No
Protection of Animals Act 1911	1911 c. 27	UK Public General Acts	Primary Legislation	England, Northern Ireland and Wales	title search for animal protection	systematic search		No
The Protection of Animals at the Time of Killing (Amendment) (England) Regulations 2022	2022 No. 33	UK Statutory Instruments	Secondary Legislation	England	title search for animal protection	systematic search		No
The Animals and Wildlife (Penalties, Protections and Powers) (Scotland) Act 2020 (Commencement No. 3 and Transitional Provision) Regulations 2021	2021 No. 303 (C. 17)	Scottish Statutory Instruments	Secondary Legislation	Scotland	title search for animal protection	systematic search		No
The Animals and Wildlife (Penalties, Protections and Powers) (Scotland) Act 2020 (Commencement No. 2) Regulations 2021	2021 No. 42 (C. 3)	Scottish Statutory Instruments	Secondary Legislation	Scotland	title search for animal protection	systematic search		No
The Animals and Wildlife (Penalties, Protections and Powers) (Scotland) Act 2020 (Commencement No. 1 and Transitional Provision) Regulations 2020	2020 No. 379 (C. 32)	Scottish Statutory Instruments	Secondary Legislation	Scotland	title search for animal protection	systematic search		No
The Water, Animals, Marine Pollution and Environmental Protection (Miscellaneous Revocations) Order 2015	2015 No. 663	UK Statutory Instruments	Secondary Legislation	England and Wales	title search for animal protection	systematic search		No
The Protection of Animals (Anaesthetics) Amendment (Wales) Order 2003	2003 No. 1844 (W. 196)	Wales Statutory Instruments	Secondary Legislation	Wales	title search for animal protection	systematic search		No
The Protection of Animals (Anaesthetics) (Amendment) (No. 2) (England) Order 2003	2003 No. 1328	UK Statutory Instruments	Secondary Legislation	England, Scotland and Wales	title search for animal protection	systematic search		No
The Protection of Animals (Anaesthetics) (Scotland) Amendment Order 2003	2003 No. 476	Scottish Statutory Instruments	Secondary Legislation	Scotland	title search for animal protection	systematic search		No
The Protection of Animals (Anaesthetics) Amendment Order 2002	2002 No. 3215	UK Statutory Instruments	Secondary Legislation	England, Scotland and Wales	title search for animal protection	systematic search		No
Export of Animals (Protection) Order (Northern Ireland) 1996	1996 No. 460	Northern Ireland Statutory Rules	Secondary Legislation	Northern Ireland	title search for animal protection	systematic search		No
The Protection of Animals (Anaesthetics) Act 1954 (Amendment) Order 1982	1982 No. 1626	UK Statutory Instruments	Secondary Legislation	England, Scotland and Wales	title search for animal protection	systematic search		No
The Export of Animals (Protection) Order 1981	1981 No. 1051	UK Statutory Instruments	Secondary Legislation	England, Scotland and Wales	title search for animal protection	systematic search		No
Dogs (Protection of Livestock) (Amendment) (Scotland) Act 2021	2021 asp 18	Acts of the Scottish Parliament	Primary Legislation	Scotland	title search for dog	systematic search		No
Dogs (Amendment) Act (Northern Ireland) 2011	2011 c. 9	Acts of the Northern Ireland Assembly	Primary Legislation	Northern Ireland	title search for dog	systematic search		No
Control of Dogs (Scotland) Act 2010	2010 asp 9	Acts of the Scottish Parliament	Primary Legislation	Scotland	title search for dog	systematic search		Yes
Dog Fouling (Scotland) Act 2003	2003 asp 12	Acts of the Scottish Parliament	Primary Legislation	Scotland	title search for dog	systematic search		Yes
Private Hire Vehicles (Carriage of Guide Dogs etc.) Act 2002	2002 c. 37	UK Public General Acts	Primary Legislation	UK Wide	title search for dog	systematic search		No
Dogs (Amendment) Act (Northern Ireland) 2001	2001 c. 1	Acts of the Northern Ireland Assembly	Primary Legislation	Northern Ireland	title search for dog	systematic search		No
Breeding and Sale of Dogs (Welfare) Act 1999	1999 c. 11	UK Public General Acts	Primary Legislation	England, Scotland and Wales	title search for dog	systematic search		No
Dangerous Dogs (Amendment) Act 1997	1997 c. 53	UK Public General Acts	Primary Legislation	England, Scotland and Wales	title search for dog	systematic search		No
Dogs (Fouling of Land) Act 1996	1996 c. 20	UK Public General Acts	Primary Legislation	England and Wales	title search for dog	systematic search		No
Dangerous Dogs Act 1991	1991 c. 65	UK Public General Acts	Primary Legislation	England, Scotland and Wales	title search for dog	systematic search		Yes
Breeding of Dogs Act 1991	1991 c. 64	UK Public General Acts	Primary Legislation	England, Scotland and Wales	title search for dog	systematic search		No
Dangerous Dogs Act 1989	1989 c. 30	UK Public General Acts	Primary Legislation	England and Wales	title search for dog	systematic search		No
Guard Dogs Act 1975	1975 c. 50	UK Public General Acts	Primary Legislation	England, Scotland and Wales	title search for dog	systematic search		Yes
Breeding of Dogs Act 1973	1973 c. 60	UK Public General Acts	Primary Legislation	England, Scotland and Wales	title search for dog	systematic search		No
Dogs (Protection of Livestock) Act 1953	1953 c. 28	UK Public General Acts	Primary Legislation	England and Wales	title search for dog	systematic search		Yes
Dogs (Amendment) Act 1928	1928 c. 21	UK Public General Acts	Primary Legislation	England, Scotland and Wales	title search for dog	systematic search		No
Dogs Act 1906	1906 c. 32	UK Public General Acts	Primary Legislation	England, Scotland and Wales	title search for dog	systematic search		Yes
Dogs Act 1871	1871 c. 56	UK Public General Acts	Primary Legislation	England and Wales	title search for dog	systematic search		No
Black Dog Road Act 1853	1853 c. lxxi	UK Local Acts	Primary Legislation	England	title search for dog	systematic search	yes	No
The Microchipping of Dogs (England) (Amendment) Regulations 2022	2022 No. 121	UK Statutory Instruments	Secondary Legislation	England	title search for dog	systematic search		No
The Scottish Dog Control Database Order 2021	2021 No. 458	Scottish Statutory Instruments	Secondary Legislation	Scotland	title search for dog	systematic search		No
The Codes of Practice for the Welfare of Cats, Dogs, and Horses, Ponies, Donkeys and their Hybrids (Appointed Day and Revocations) (England) Order 2018	2018 No. 310	UK Statutory Instruments	Secondary Legislation	England	title search for dog	systematic search		No
The Antarctic (Recognised Assistance Dog) Regulations 2016	2016 No. 697	UK Statutory Instruments	Secondary Legislation	Antarctica	title search for dog	systematic search		No
The Microchipping of Dogs (Scotland) Regulations 2016	2016 No. 58	Scottish Statutory Instruments	Secondary Legislation	Scotland	title search for dog	systematic search		Yes
The Dog Fouling (Fixed Penalty) (Scotland) Order 2016	2016 No. 54	Scottish Statutory Instruments	Secondary Legislation	Scotland	title search for dog	systematic search		No
The Microchipping of Dogs (Wales) Regulations 2015	2015 No. 1990 (W. 300)	Wales Statutory Instruments	Secondary Legislation	Wales	title search for dog	systematic search		Yes
The Dangerous Dogs Exemption Schemes (England and Wales) Order 2015	2015 No. 138	UK Statutory Instruments	Secondary Legislation	England and Wales	title search for dog	systematic search		Yes
The Antarctic (Recognised Assistance Dog) Regulations 2015	2015 No. 126	UK Statutory Instruments	Secondary Legislation	Antarctica	title search for dog	systematic search		No
The Microchipping of Dogs (England) Regulations 2015	2015 No. 108	UK Statutory Instruments	Secondary Legislation	England	title search for dog	systematic search		No
The Animal Welfare (Breeding of Dogs) (Wales) Regulations 2014	2014 No. 3266 (W. 333)	Wales Statutory Instruments	Secondary Legislation	Wales	title search for dog	systematic search		Yes
The Dogs (Licensing and Identification) (Amendment) Regulations (Northern Ireland) 2014	2014 No. 283	Northern Ireland Statutory Rules	Secondary Legislation	Northern Ireland	title search for dog	systematic search		No
The Dangerous Dogs (Fees) (England and Wales) Order 2013	2013 No. 1302	UK Statutory Instruments	Secondary Legislation	England and Wales	title search for dog	systematic search		No
The Dangerous Dogs (Fees) (Scotland) Order 2013	2013 No. 178	Scottish Statutory Instruments	Secondary Legislation	Scotland	title search for dog	systematic search		No
The Dogs (Guard Dog Kennels) Regulations (Northern Ireland) 2013	2013 No. 44	Northern Ireland Statutory Rules	Secondary Legislation	Northern Ireland	title search for dog	systematic search		No
The Welfare of Animals (Dog Breeding Establishments and Miscellaneous Amendments) Regulations (Northern Ireland) 2013	2013 No. 43	Northern Ireland Statutory Rules	Secondary Legislation	Northern Ireland	title search for dog	systematic search		Yes
The Control of Dogs (Designation of the Common Council of the City of London as a Secondary Authority) Order 2012	2012 No. 1223	UK Statutory Instruments	Secondary Legislation	England	title search for dog	systematic search		No
The Welfare of Animals (Docking of Working Dogs’ Tails and Miscellaneous Amendments) Regulations (Northern Ireland) 2012	2012 No. 387	Northern Ireland Statutory Rules	Secondary Legislation	Northern Ireland	title search for dog	systematic search		Yes
The A36 Trunk Road (Hinton Charterhouse, Near Bath, and Black Dog Hill, Near Frome) (Tempoarary Restriction of Traffic) Order 2012	2012 No. 301	UK Statutory Instruments	Secondary Legislation	England	title search for dog	systematic search	yes	No
The Dogs (Licensing and Identification) Regulations (Northern Ireland) 2012	2012 No. 132	Northern Ireland Statutory Rules	Secondary Legislation	Northern Ireland	title search for dog	systematic search		Yes
The Dogs (Amendment) (2011 Act) (Commencement No.3) Order (Northern Ireland) 2012	2012 No. 131 (C. 13)	Northern Ireland Statutory Rules	Secondary Legislation	Northern Ireland	title search for dog	systematic search		No
The Dog Control Orders (Prescribed Offences and Penalties, etc.) Regulations (Northern Ireland) 2012	2012 No. 114	Northern Ireland Statutory Rules	Secondary Legislation	Northern Ireland	title search for dog	systematic search		No
The Dog Control Orders (Procedures) Regulations (Northern Ireland) 2012	2012 No. 39	Northern Ireland Statutory Rules	Secondary Legislation	Northern Ireland	title search for dog	systematic search		Yes
The Controls on Dogs (Non-application to Designated Land) Order (Northern Ireland) 2012	2012 No. 34	Northern Ireland Statutory Rules	Secondary Legislation	Northern Ireland	title search for dog	systematic search		Yes
The A36 Trunk Road (Black Dog Hill, Near Frome) (Temporary Restriction of Traffic) Order 2011	2011 No. 1370	UK Statutory Instruments	Secondary Legislation	England	title search for dog	systematic search	yes	No
The Dogs (Amendment) (2011 Act) (Commencement No.2) Order (Northern Ireland) 2011	2011 No. 332 (C. 25)	Northern Ireland Statutory Rules	Secondary Legislation	Northern Ireland	title search for dog	systematic search		No
The Dogs (Amendment) (2011 Act) (Commencement No.1) Order (Northern Ireland) 2011	2011 No. 281 (C. 19)	Northern Ireland Statutory Rules	Secondary Legislation	Northern Ireland	title search for dog	systematic search		No
The Dogs (Licensing and Identification) Regulations (Northern Ireland) 2011	2011 No. 279	Northern Ireland Statutory Rules	Secondary Legislation	Northern Ireland	title search for dog	systematic search		No
The Dogs (Fixed Penalty) Regulations (Northern Ireland) 2011	2011 No. 278	Northern Ireland Statutory Rules	Secondary Legislation	Northern Ireland	title search for dog	systematic search		No
The Rabies (Importation of Dogs, Cats and Other Mammals) Amendment (Scotland) Order 2011	2011 No. 46	Scottish Statutory Instruments	Secondary Legislation	Scotland	title search for dog	systematic search		No
The Control of Dogs (Scotland) Act 2010 (Prescribed Form of Notice) Order 2011	2011 No. 39	Scottish Statutory Instruments	Secondary Legislation	Scotland	title search for dog	systematic search		No
The A36 Trunk Road (Black Dog Hill, Warminster, Wiltshire) (Layby Closure) (Experimental) Order 2010	2010 No. 1166	UK Statutory Instruments	Secondary Legislation	England	title search for dog	systematic search	yes	No
The A36 Trunk Road (Standerwick to Black Dog Hill, Wiltshire) (Temporary Prohibition of Traffic) Order 2009	2009 No. 3422	UK Statutory Instruments	Secondary Legislation	England	title search for dog	systematic search	yes	No
The Controls on Dogs (Non-application to Designated Land) Order 2009	2009 No. 2829	UK Statutory Instruments	Secondary Legislation	England	title search for dog	systematic search		No
The Cat and Dog Fur (Control of Import, Export and Placing on the Market) (Amendment) Regulations 2009	2009 No. 1056	UK Statutory Instruments	Secondary Legislation	UK Wide	title search for dog	systematic search		No
The Dogs (Licensing and Identification) (Amendment) Regulations (Northern Ireland) 2009	2009 No. 396	Northern Ireland Statutory Rules	Secondary Legislation	Northern Ireland	title search for dog	systematic search		No
The Licensing of Animal Dealers (Young Cats and Young Dogs) (Scotland) Regulations 2009	2009 No. 141	Scottish Statutory Instruments	Secondary Legislation	Scotland	title search for dog	systematic search		No
The Cat and Dog Fur (Control of Import, Export and Placing on the Market) Regulations 2008	2008 No. 2795	UK Statutory Instruments	Secondary Legislation	UK Wide	title search for dog	systematic search		No
The Disability Discrimination (Private Hire Vehicles) (Carrying of Guide Dogs etc.) Regulations (Northern Ireland) 2008	2008 No. 19	Northern Ireland Statutory Rules	Secondary Legislation	Northern Ireland	title search for dog	systematic search		No
The Private Hire Vehicles (Carriage of Guide Dogs etc.) Act 2002 (Commencement No. 1) (Northern Ireland) Order 2007	2007 No. 3477 (C. 148)	UK Statutory Instruments	Secondary Legislation	Northern Ireland	title search for dog	systematic search		No
The Docking of Working Dogs’ Tails (England) Regulations 2007	2007 No. 1120	UK Statutory Instruments	Secondary Legislation	England	title search for dog	systematic search		Yes
The Docking of Working Dogs' Tails (Wales) Regulations 2007	2007 No. 1028 (W. 95)	Wales Statutory Instruments	Secondary Legislation	Wales	title search for dog	systematic search		Yes
The Dog Control Orders (Miscellaneous Provisions) (Wales) Regulations 2007	2007 No. 702 (W. 59)	Wales Statutory Instruments	Secondary Legislation	Wales	title search for dog	systematic search		No
The Controls on Dogs (Non-application to Designated Land) (Wales) Order 2007	2007 No. 701 (W. 58)	Wales Statutory Instruments	Secondary Legislation	Wales	title search for dog	systematic search		No
The Disability Discrimination (Taxis) (Carrying of Guide Dogs etc.) (Amendment) Regulations (Northern Ireland) 2007	2007 No. 248	Northern Ireland Statutory Rules	Secondary Legislation	Northern Ireland	title search for dog	systematic search		No
The Disability Discrimination Act 1995 (Private Hire Vehicles)(Carriage of Guide Dogs etc.)(England and Wales)(Amendment) Regulations 2006	2006 No. 1617	UK Statutory Instruments	Secondary Legislation	England and Wales	title search for dog	systematic search		No
The Disability Discrimination Act 1995 (Taxis)(Carrying of Guide Dogs etc.)(England and Wales)(Amendment) Regulations 2006	2006 No. 1616	UK Statutory Instruments	Secondary Legislation	England and Wales	title search for dog	systematic search		No
The Dog Control Orders (Prescribed Offences and Penalties, etc.) Regulations 2006	2006 No. 1059	UK Statutory Instruments	Secondary Legislation	England	title search for dog	systematic search		No
The Dog Control Orders (Procedures) Regulations 2006	2006 No. 798	UK Statutory Instruments	Secondary Legislation	England	title search for dog	systematic search		No
The Controls on Dogs (Non-application to Designated Land) Order 2006	2006 No. 779	UK Statutory Instruments	Secondary Legislation	England	title search for dog	systematic search		No
The Litter (Fixed Penalty Notices) Order 1991 and the Dog Fouling (Fixed Penalties) Order 1996 (Revocation) (England) Order 2005	2005 No. 3223	UK Statutory Instruments	Secondary Legislation	England	title search for dog	systematic search		No
Dogs (Licensing and Identification) (Amendment) Regulations (Northern Ireland) 2005	2005 No. 587	Northern Ireland Statutory Rules	Secondary Legislation	Northern Ireland	title search for dog	systematic search		No
The Rabies (Importation of Dogs, Cats and Other Mammals) (Amendment) Order (Northern Ireland) 2005	2005 No. 275	Northern Ireland Statutory Rules	Secondary Legislation	Northern Ireland	title search for dog	systematic search		No
The Rabies (Importation of Dogs, Cats and Other Mammals) (England) (Amendment) Order 2004	2004 No. 2364	UK Statutory Instruments	Secondary Legislation	England	title search for dog	systematic search		No
The Air Navigation (Restriction of Flying) (Isle of Dogs) Regulations 2004	2004 No. 2091	UK Statutory Instruments	Secondary Legislation	England	title search for dog	systematic search	yes	No
The Litter and Dog Fouling (Fixed Penalty) (Wales) Order 2004	2004 No. 909 (W. 92)	Wales Statutory Instruments	Secondary Legislation	Wales	title search for dog	systematic search		No
The Private Hire Car Drivers' Licences (Carrying of Guide Dogs and Hearing Dogs) (Scotland) Regulations 2004	2004 No. 88	Scottish Statutory Instruments	Secondary Legislation	Scotland	title search for dog	systematic search		No
The Private Hire Vehicles (Carriage of Guide Dogs etc.) Act 2002 (Commencement No. 1) (Scotland) Order 2004	2004 No. 57 (C. 5)	Scottish Statutory Instruments	Secondary Legislation	Scotland	title search for dog	systematic search		No
The Private Hire Vehicles (Carriage of Guide Dogs etc.) Act 2002 (Commencement No. 1) Order 2003	2003 No. 3123 (C. 123)	UK Statutory Instruments	Secondary Legislation	England and Wales	title search for dog	systematic search		No
The Disability Discrimination Act 1995 (Private Hire Vehicles) (Carriage of Guide Dogs etc.) (England and Wales) Regulations 2003	2003 No. 3122	UK Statutory Instruments	Secondary Legislation	England and Wales	title search for dog	systematic search		No
The Taxi Drivers' Licences (Carrying of Guide Dogs and Hearing Dogs) (Scotland) Regulations 2003	2003 No. 73	Scottish Statutory Instruments	Secondary Legislation	Scotland	title search for dog	systematic search		No
The Rabies (Importation of Dogs, Cats and Other Mammals) (Amendment) (Wales) Order 2002	2002 No. 882	UK Statutory Instruments	Secondary Legislation	Wales	title search for dog	systematic search		No
The Taxi Drivers' Licences (Carrying of Guide Dogs and Hearing Dogs) (Scotland) Amendment Regulations 2002	2002 No. 521	Scottish Statutory Instruments	Secondary Legislation	Scotland	title search for dog	systematic search		No
The Taxi Drivers' Licences (Carrying of Guide Dogs and Hearing Dogs) (Scotland) Regulations 2002	2002 No. 500	Scottish Statutory Instruments	Secondary Legislation	Scotland	title search for dog	systematic search		No
The Dog Fouling (Fixed Penalty) (England) Order 2002	2002 No. 425	UK Statutory Instruments	Secondary Legislation	England	title search for dog	systematic search		No
Dogs (Licensing and Identification) (Amendment) Regulations (Northern Ireland) 2001	2001 No. 393	Northern Ireland Statutory Rules	Secondary Legislation	Northern Ireland	title search for dog	systematic search		No
The Disability Discrimination (Taxis) (Carrying of Guide Dogs etc.) Regulations (Northern Ireland) 2001	2001 No. 169	Northern Ireland Statutory Rules	Secondary Legislation	Northern Ireland	title search for dog	systematic search		No
The Disability Discrimination Act 1995 (Taxis) (Carrying of Guide Dogs etc.) (England and Wales) Regulations 2000	2000 No. 2990	UK Statutory Instruments	Secondary Legislation	England and Wales	title search for dog	systematic search		No
Rabies (Importation of Dogs, Cats and Other Mammals) (Amendment) Order (Northern Ireland) 2000	2000 No. 10	Northern Ireland Statutory Rules	Secondary Legislation	Northern Ireland	title search for dog	systematic search		No
The Breeding of Dogs (Licensing Records) Regulations 1999	1999 No. 3192	UK Statutory Instruments	Secondary Legislation	England and Wales	title search for dog	systematic search		No
The Sale of Dogs (Identification Tag) Regulations 1999	1999 No. 3191	UK Statutory Instruments	Secondary Legislation	England and Wales	title search for dog	systematic search		No
The Sale of Dogs (Identification Tag) (Scotland) Regulations 1999	1999 No. 177	Scottish Statutory Instruments	Secondary Legislation	Scotland	title search for dog	systematic search		No
The Breeding of Dogs (Licensing Records) (Scotland) Regulations 1999	1999 No. 176	Scottish Statutory Instruments	Secondary Legislation	Scotland	title search for dog	systematic search		No
The Dangerous Dogs (Fees) Order 1997	1997 No. 1152	UK Statutory Instruments	Secondary Legislation	UK Wide	title search for dog	systematic search		No
The Dangerous Dogs (Amendment) Act 1997 (Commencement) Order 1997	1997 No. 1151 (C. 42)	UK Statutory Instruments	Secondary Legislation	England, Scotland and Wales	title search for dog	systematic search		No
Dogs (Licensing and Identification) (Amendment) Regulations (Northern Ireland) 1997	1997 No. 462	Northern Ireland Statutory Rules	Secondary Legislation	Northern Ireland	title search for dog	systematic search		No
The Dog Fouling (Fixed Penalties) Order 1996	1996 No. 2763	UK Statutory Instruments	Secondary Legislation	England and Wales	title search for dog	systematic search		No
The Dogs (Fouling of Land) Regulations 1996	1996 No. 2762	UK Statutory Instruments	Secondary Legislation	Wales	title search for dog	systematic search		No
The Dog Racecourse Totalisator Regulations 1995	1995 No. 3232	UK Statutory Instruments	Secondary Legislation	UK Wide	title search for dog	systematic search		No
The Control of Dogs on Roads Orders (Procedure) (England and Wales) Regulations 1995	1995 No. 2767	UK Statutory Instruments	Secondary Legislation	England and Wales	title search for dog	systematic search		Yes
The Dog Fouling (Prescription of Places) Regulations (Northern Ireland) 1995	1995 No. 236	Northern Ireland Statutory Rules	Secondary Legislation	Northern Ireland	title search for dog	systematic search		Yes
The Litter (Dog Faeces) Order (Northern Ireland) 1995	1995 No. 235	Northern Ireland Statutory Rules	Secondary Legislation	Northern Ireland	title search for dog	systematic search		Yes
The Cambridgeshire County Council (River Nene B1040 Dog–In–A–Doublet Bridge) Scheme 1994 Confirmation Instrument 1994	1994 No. 3056	UK Statutory Instruments	Secondary Legislation	England	title search for dog	systematic search	yes	No
The Rabies (Importation of Dogs, Cats and Other Mammals) (Amendment) Order 1994	1994 No. 1716	UK Statutory Instruments	Secondary Legislation	England, Scotland and Wales	title search for dog	systematic search		No
The Rabies (Importation of Dogs, Cats and Other Mammals) (Amendment) Order (Northern Ireland) 1994	1994 No. 402	Northern Ireland Statutory Rules	Secondary Legislation	Northern Ireland	title search for dog	systematic search		No
The Dogs (Licensing and Identification) (Amendment) Regulations (Northern Ireland) 1993	1993 No. 453	Northern Ireland Statutory Rules	Secondary Legislation	Northern Ireland	title search for dog	systematic search		No
The Control of Dogs Order 1992	1992 No. 901	UK Statutory Instruments	Secondary Legislation	England, Scotland and Wales	title search for dog	systematic search		Yes
The Environmental Protection (Stray Dogs) Regulations 1992	1992 No. 288	UK Statutory Instruments	Secondary Legislation	England, Scotland and Wales	title search for dog	systematic search		Yes
The Dogs (Exemption) Regulations (Northern Ireland) 1992	1992 No. 33	Northern Ireland Statutory Rules	Secondary Legislation	Northern Ireland	title search for dog	systematic search		No
The Dangerous Dogs Compensation and Exemption Schemes (Amendment) (No. 2) Order 1991	1991 No. 2636	UK Statutory Instruments	Secondary Legislation	Scotland	title search for dog	systematic search		No
The Dog Racecourse Totalisator (Percentage) Order 1991	1991 No. 2592	UK Statutory Instruments	Secondary Legislation	England, Scotland and Wales	title search for dog	systematic search		No
The Dangerous Dogs Compensation and Exemption Schemes (Amendment) Order 1991	1991 No. 2297	UK Statutory Instruments	Secondary Legislation	Scotland	title search for dog	systematic search		No
The Dangerous Dogs (Northern Ireland) Order 1991	1991 No. 2292 (N.I. 21)	Northern Ireland Orders in Council	Primary Legislation	Northern Ireland	title search for dog	systematic search		No
The Dangerous Dogs Compensation and Exemption Schemes Order 1991	1991 No. 1744	UK Statutory Instruments	Secondary Legislation	Scotland	title search for dog	systematic search		Yes
The Dangerous Dogs (Designated Types) Order 1991	1991 No. 1743	UK Statutory Instruments	Secondary Legislation	England, Scotland and Wales	title search for dog	systematic search		Yes
The Dangerous Dogs Act 1991 (Commencement and Appointed Day) Order 1991	1991 No. 1742 (C. 48)	UK Statutory Instruments	Secondary Legislation	England, Scotland and Wales	title search for dog	systematic search		No
The Dogs (Muzzling) (Revocation) Regulations (Northern Ireland) 1991	1991 No. 468	Northern Ireland Statutory Rules	Secondary Legislation	Northern Ireland	title search for dog	systematic search		No
The Dangerous Dogs (Designated Types) Order (Northern Ireland) 1991	1991 No. 467	Northern Ireland Statutory Rules	Secondary Legislation	Northern Ireland	title search for dog	systematic search		Yes
The Dangerous Dogs Compensation and Exemption Schemes Order (Northern Ireland) 1991	1991 No. 466	Northern Ireland Statutory Rules	Secondary Legislation	Northern Ireland	title search for dog	systematic search		Yes
The Dogs (Muzzling) Regulations (Northern Ireland) 1991	1991 No. 377	Northern Ireland Statutory Rules	Secondary Legislation	Northern Ireland	title search for dog	systematic search		No
The Dogs (Licensing and Identification) (Amendment) Regulations (Northern Ireland) 1989	1989 No. 439	Northern Ireland Statutory Rules	Secondary Legislation	Northern Ireland	title search for dog	systematic search		No
The Rabies (Importation of Dogs, Cats and Other Mammals) (Amendment) Order 1986	1986 No. 2062	UK Statutory Instruments	Secondary Legislation	England, Scotland and Wales	title search for dog	systematic search		No
The Dog Racecourse Totalisator (Scotland) (Amendment) Regulations 1985	1985 No. 1513 (S. 113)	UK Statutory Instruments	Secondary Legislation	Scotland	title search for dog	systematic search		No
The Dog Racecourse Totalisator (Amendment) Regulations 1985	1985 No. 1476	UK Statutory Instruments	Secondary Legislation	England, Northern Ireland and Wales	title search for dog	systematic search		No
The Dogs (Licensing and Identification) (Amendment No. 2) Regulations (Northern Ireland) 1985	1985 No. 338	Northern Ireland Statutory Rules	Secondary Legislation	Northern Ireland	title search for dog	systematic search		No
The Dogs (Block Licence) (Registering Organisations) (Amendment) Order (Northern Ireland) 1985	1985 No. 296	Northern Ireland Statutory Rules	Secondary Legislation	Northern Ireland	title search for dog	systematic search		No
The Guard Dogs (Control) Order (Northern Ireland) 1985	1985 No. 174	Northern Ireland Statutory Rules	Secondary Legislation	Northern Ireland	title search for dog	systematic search		Yes
The Dogs (Licensing and Identification) (Amendment) Regulations (Northern Ireland) 1985	1985 No. 142	Northern Ireland Statutory Rules	Secondary Legislation	Northern Ireland	title search for dog	systematic search		No
The Dogs (Grants to District Councils) (Amendment) Regulations (Northern Ireland) 1985	1985 No. 22	Northern Ireland Statutory Rules	Secondary Legislation	Northern Ireland	title search for dog	systematic search		No
The Rabies (Importation of Dogs, Cats and Other Mammals) (Amendment) Order 1984	1984 No. 1182	UK Statutory Instruments	Secondary Legislation	England, Scotland and Wales	title search for dog	systematic search		No
The Dogs (Grants to District Councils) (Amendment) Regulations (Northern Ireland) 1984	1984 No. 345	Northern Ireland Statutory Rules	Secondary Legislation	Northern Ireland	title search for dog	systematic search		No
The Dogs (Grants to District Councils) Regulations (Northern Ireland) 1984	1984 No. 153	Northern Ireland Statutory Rules	Secondary Legislation	Northern Ireland	title search for dog	systematic search		No
The Dogs (Northern Ireland) Order 1983	1983 No. 764 (N.I. 8)	Northern Ireland Orders in Council	Primary Legislation	Northern Ireland	title search for dog	systematic search		Yes
The Dogs (Fixed Penalty) (Procedure) Regulations (Northern Ireland) 1983	1983 No. 382	Northern Ireland Statutory Rules	Secondary Legislation	Northern Ireland	title search for dog	systematic search		No
The Guard Dogs (Specified Places) Order (Northern Ireland) 1983	1983 No. 381	Northern Ireland Statutory Rules	Secondary Legislation	Northern Ireland	title search for dog	systematic search		No
The Dogs (Breeding Establishments and Guard Dog Kennels) Regulations (Northern Ireland) 1983	1983 No. 380	Northern Ireland Statutory Rules	Secondary Legislation	Northern Ireland	title search for dog	systematic search		No
The Dogs (Block Licence) (Registering Organisations) Order (Northern Ireland) 1983	1983 No. 379	Northern Ireland Statutory Rules	Secondary Legislation	Northern Ireland	title search for dog	systematic search		Yes
The Dogs (Licensing and Identification) Regulations (Northern Ireland) 1983	1983 No. 378	Northern Ireland Statutory Rules	Secondary Legislation	Northern Ireland	title search for dog	systematic search		No
The Dogs (Exemption No. 2) Order (Northern Ireland) 1983	1983 No. 377	Northern Ireland Statutory Rules	Secondary Legislation	Northern Ireland	title search for dog	systematic search		No
The Dogs (1983 Order) (Commencement No. 2) Order (Northern Ireland) 1983	1983 No. 376	Northern Ireland Statutory Rules	Secondary Legislation	Northern Ireland	title search for dog	systematic search		No
The Dogs (Exemption) Order (Northern Ireland) 1983	1983 No. 219	Northern Ireland Statutory Rules	Secondary Legislation	Northern Ireland	title search for dog	systematic search		No
The Dogs (1983 Order) (Commencement No. 1) Order (Northern Ireland) 1983	1983 No. 165	Northern Ireland Statutory Rules	Secondary Legislation	Northern Ireland	title search for dog	systematic search		No
The Isle of Dogs Enterprise Zone Designation Order 1982	1982 No. 462	UK Statutory Instruments	Secondary Legislation	England	title search for dog	systematic search	yes	No
The Dog Racecourse Totalisator (Percentage) Order 1980	1980 No. 1771	UK Statutory Instruments	Secondary Legislation	UK Wide	title search for dog	systematic search		No
The Rabies (Importation of Dogs, Cats and Other Mammals) (Amendment) Order 1977	1977 No. 361	UK Statutory Instruments	Secondary Legislation	England and Scotland	title search for dog	systematic search		No
The Rabies (Importation of Dogs, Cats and Other Mammals) (Amendment) Order (Northern Ireland) 1977	1977 No. 256	Northern Ireland Statutory Rules	Secondary Legislation	Northern Ireland	title search for dog	systematic search		No
The Rabies (Importation of Dogs, Cats and Other Mammals) Order (Northern Ireland) 1977	1977 No. 113	Northern Ireland Statutory Rules	Secondary Legislation	Northern Ireland	title search for dog	systematic search		Yes
The Guard Dogs Act 1975 (Commencement No. 1) Order 1975	1975 No. 1767 (C. 50)	UK Statutory Instruments	Secondary Legislation	UK Wide	title search for dog	systematic search		No
The Dog Racecourse Totalisator (Percentage) Order 1975	1975 No. 1331	UK Statutory Instruments	Secondary Legislation	UK Wide	title search for dog	systematic search		No
The Rabies (Importation of Dogs, Cats and Other Mammals) Order 1974	1974 No. 2211	UK Statutory Instruments	Secondary Legislation	England, Scotland and Wales	title search for dog	systematic search		No
The West of Southampton-Bath Trunk Road (Black Dog to Norridge Common) Order 1973	1973 No. 1512	UK Statutory Instruments	Secondary Legislation	England	title search for dog	systematic search	yes	No
The Importation of Dogs and Cats (Amendment) (No. 3) Order 1970	1970 No. 1271	UK Statutory Instruments	Secondary Legislation	England, Scotland and Wales	title search for dog	systematic search		No
The Importation of Dogs and Cats (Amendment) (No. 2) Order 1970	1970 No. 441	UK Statutory Instruments	Secondary Legislation	England, Scotland and Wales	title search for dog	systematic search		No
The Importation of Dogs and Cats (Amendment) (No. 1) Order 1970	1970 No. 358	UK Statutory Instruments	Secondary Legislation	England, Scotland and Wales	title search for dog	systematic search		No
The Importation of Dogs and Cats (Amendment and Revocation) Order (Northern Ireland) 1970	1970 No. 298	Northern Ireland Statutory Rules and Orders	Secondary Legislation	Northern Ireland	title search for dog	systematic search		No
The Importation of Dogs and Cats (Amendment) Order 1969	1969 No. 1743	UK Statutory Instruments	Secondary Legislation	England, Scotland and Wales	title search for dog	systematic search		No
The Dog Racecourse Totalisator (Percentage) Order 1969	1969 No. 1605	UK Statutory Instruments	Secondary Legislation	UK Wide	title search for dog	systematic search		No
The Importation of Dogs and Cats (Amendment) Order (Northern Ireland) 1969	1969 No. 332	Northern Ireland Statutory Rules and Orders	Secondary Legislation	Northern Ireland	title search for dog	systematic search		No
The Dogs and Cats (Importation from Great Britain, the Channel Islands and the Isle of Man) Order (Northern Ireland) 1969	1969 No. 289	Northern Ireland Statutory Rules and Orders	Secondary Legislation	Northern Ireland	title search for dog	systematic search		No
The Control of Dogs Order (Northern Ireland) 1968	1968 No. 209	Northern Ireland Statutory Rules and Orders	Secondary Legislation	Northern Ireland	title search for dog	systematic search		Yes
The Dog Racecourse Totalisator (Scotland) Regulations 1967	1967 No. 63 (S. 5)	UK Statutory Instruments	Secondary Legislation	Scotland	title search for dog	systematic search		No
The Dog Racecourse Totalisator Regulations 1967	1967 No. 10	UK Statutory Instruments	Secondary Legislation	England, Northern Ireland and Wales	title search for dog	systematic search		No
The Control of Dogs on Roads Orders (Procedure) (England and Wales) Regulations 1962	1962 No. 2340	UK Statutory Instruments	Secondary Legislation	England and Wales	title search for dog	systematic search		No
The Control of Dogs Order (Northern Ireland) 1961	1961 No. 166	Northern Ireland Statutory Rules and Orders	Secondary Legislation	Northern Ireland	title search for dog	systematic search		No
The Control of Dogs Order (Northern Ireland) 1959	1959 No. 169	Northern Ireland Statutory Rules and Orders	Secondary Legislation	Northern Ireland	title search for dog	systematic search		No
The Control of Dogs Order (Northern Ireland) 1958	1958 No. 203	Northern Ireland Statutory Rules and Orders	Secondary Legislation	Northern Ireland	title search for dog	systematic search		No
The Order certifying the Rules to be in force in respect of Proceedings in the County Courts under the Dog Races (Restriction) Act (Northern Ireland), (Northern Ireland) 1947	1947 No. 97	Northern Ireland Statutory Rules and Orders	Secondary Legislation	Northern Ireland	title search for dog	systematic search		No
The Dog Races (Restriction) Order (Northern Ireland) 1946	1946 No. 202	Northern Ireland Statutory Rules and Orders	Secondary Legislation	Northern Ireland	title search for dog	systematic search		No
The Importation of Dogs and Cats Order (Northern Ireland) 1937	1937 No. 14	Northern Ireland Statutory Rules and Orders	Secondary Legislation	Northern Ireland	title search for dog	systematic search		No
The Importation of Dogs (Ireland) Order 1902, Amendment Order (Northern Ireland) 1928	1928 No. 129	Northern Ireland Statutory Rules and Orders	Secondary Legislation	Northern Ireland	title search for dog	systematic search		No
Animal Welfare (Sentience) Act 2022	2022 c. 22	UK Public General Acts	Primary Legislation	UK Wide	title search for animal welfare -farm -health	systematic search		No
Animal Welfare (Service Animals) Act (Northern Ireland) 2022	2022 c. 9	Acts of the Northern Ireland Assembly	Primary Legislation	Northern Ireland	title search for animal welfare -farm -health	systematic search		No
Animal Welfare (Sentencing) Act 2021	2021 c. 21	UK Public General Acts	Primary Legislation	England and Wales	title search for animal welfare -farm -health	systematic search		No
Animal Welfare (Service Animals) Act 2019	2019 c. 15	UK Public General Acts	Primary Legislation	England and Wales	title search for animal welfare -farm -health	systematic search		No
Welfare of Animals Act (Northern Ireland) 2011	2011 c. 16	Acts of the Northern Ireland Assembly	Primary Legislation	Northern Ireland	title search for animal welfare -farm -health	systematic search		Yes
Animal Welfare Act 2006	2006 c. 45	UK Public General Acts	Primary Legislation	England and Wales	title search for animal welfare -farm -health	systematic search		Yes
Welfare of Animals at Slaughter Act 1991	1991 c. 30	UK Public General Acts	Primary Legislation	England, Scotland and Wales	title search for animal welfare -farm -health	systematic search		No
Welfare of Animals Act (Northern Ireland) 1972	1972 Chapter 7	Acts of the Northern Ireland Parliament	Primary Legislation	Northern Ireland	title search for animal welfare -farm -health	systematic search		No
The Animal Welfare (Licensing of Activities Involving Animals) (Wales) Regulations 2021	2021 No. 416 (W. 135)	Wales Statutory Instruments	Secondary Legislation	Wales	title search for animal welfare -farm -health	systematic search		Yes
The Animal Welfare (Licensing of Activities Involving Animals) (Scotland) Amendment Regulations 2021	2021 No. 356	Scottish Statutory Instruments	Secondary Legislation	Scotland	title search for animal welfare -farm -health	systematic search		No
The Animal Welfare (Licensing of Activities Involving Animals) (Scotland) Regulations 2021	2021 No. 84	Scottish Statutory Instruments	Secondary Legislation	Scotland	title search for animal welfare -farm -health	systematic search		Yes
The Animal Welfare and Invasive Non-native Species (Amendment etc.) (EU Exit) Regulations 2020	2020 No. 1590	UK Statutory Instruments	Secondary Legislation	UK Wide	title search for animal welfare -farm -health	systematic search		No
The Scottish Animal Welfare Commission Regulations 2020	2020 No. 177	Scottish Statutory Instruments	Secondary Legislation	Scotland	title search for animal welfare -farm -health	systematic search		No
The Welfare of Animals at the Time of Killing (England and Northern Ireland) (Amendment) (EU Exit) Regulations 2019	2019 No. 1308	UK Statutory Instruments	Secondary Legislation	England and Northern Ireland	title search for animal welfare -farm -health	systematic search		No
The Animal Welfare (Licensing of Activities Involving Animals) (England) (Amendment) Regulations 2019	2019 No. 1093	UK Statutory Instruments	Secondary Legislation	England	title search for animal welfare -farm -health	systematic search		No
The Animal Welfare (Amendment) (EU Exit) Regulations 2019	2019 No. 802	UK Statutory Instruments	Secondary Legislation	UK Wide	title search for animal welfare -farm -health	systematic search		No
The Veterinary Surgeons and Animal Welfare (Amendment) (EU Exit) Regulations 2019	2019 No. 454	UK Statutory Instruments	Secondary Legislation	UK Wide	title search for animal welfare -farm -health	systematic search		No
The Animal Welfare (EU Exit) (Scotland) (Amendment) Regulations 2019	2019 No. 34	Scottish Statutory Instruments	Secondary Legislation	Scotland	title search for animal welfare -farm -health	systematic search		No
The Animal Welfare (Licensing of Activities Involving Animals) (England) Regulations 2018	2018 No. 486	UK Statutory Instruments	Secondary Legislation	England	title search for animal welfare -farm -health	systematic search		Yes
The Welfare of Animals at the Time of Killing (England) Regulations 2015	2015 No. 1782	UK Statutory Instruments	Secondary Legislation	England	title search for animal welfare -farm -health	systematic search		No
The Welfare of Animals at the Time of Killing (Scotland) Amendment Regulations 2015	2015 No. 161	Scottish Statutory Instruments	Secondary Legislation	Scotland	title search for animal welfare -farm -health	systematic search		No
The Welfare of Animals at the Time of Killing (Consequential Amendments) (Wales) Regulations 2014	2014 No. 2124 (W. 208)	Wales Statutory Instruments	Secondary Legislation	Wales	title search for animal welfare -farm -health	systematic search		No
The Welfare of Animals at the Time of Killing (Revocation) Regulations 2014	2014 No. 1258	UK Statutory Instruments	Secondary Legislation	UK Wide	title search for animal welfare -farm -health	systematic search		No
The Welfare of Animals at the Time of Killing Regulations 2014	2014 No. 1240	UK Statutory Instruments	Secondary Legislation	UK Wide	title search for animal welfare -farm -health	systematic search		No
The Welfare of Animals at the Time of Killing (Wales) Regulations 2014	2014 No. 951 (W. 92)	Wales Statutory Instruments	Secondary Legislation	Wales	title search for animal welfare -farm -health	systematic search		No
The Welfare of Animals at the Time of Killing Regulations (Northern Ireland) 2014	2014 No. 107	Northern Ireland Statutory Rules	Secondary Legislation	Northern Ireland	title search for animal welfare -farm -health	systematic search		No
The Welfare of Wild Animals in Travelling Circuses (England) Regulations 2012	2012 No. 2932	UK Statutory Instruments	Secondary Legislation	England	title search for animal welfare -farm -health	systematic search	yes	No
The Welfare of Animals (Slaughter or Killing) (Amendment) (England) Regulations 2012	2012 No. 501	UK Statutory Instruments	Secondary Legislation	England	title search for animal welfare -farm -health	systematic search		No
The Welfare of Animals (2011 Act) (Commencement No. 3) Order (Northern Ireland) 2012	2012 No. 386 (C. 36)	Northern Ireland Statutory Rules	Secondary Legislation	Northern Ireland	title search for animal welfare -farm -health	systematic search		No
The Welfare of Animals at the Time of Killing (Scotland) Amendment Regulations 2012	2012 No. 355	Scottish Statutory Instruments	Secondary Legislation	Scotland	title search for animal welfare -farm -health	systematic search		No
The Welfare of Animals at the Time of Killing (Scotland) Regulations 2012	2012 No. 321	Scottish Statutory Instruments	Secondary Legislation	Scotland	title search for animal welfare -farm -health	systematic search		No
The Welfare of Animals (2011 Act) (Commencement and Transitional Provisions No.2) Order (Northern Ireland) 2012	2012 No. 154 (C. 15)	Northern Ireland Statutory Rules	Secondary Legislation	Northern Ireland	title search for animal welfare -farm -health	systematic search		No
The Welfare of Animals (Permitted Procedures by Lay Persons) Regulations (Northern Ireland) 2012	2012 No. 153	Northern Ireland Statutory Rules	Secondary Legislation	Northern Ireland	title search for animal welfare -farm -health	systematic search		Yes
The Welfare of Animals (Slaughter or Killing) (Amendment) Regulations (Northern Ireland) 2011	2011 No. 407	Northern Ireland Statutory Rules	Secondary Legislation	Northern Ireland	title search for animal welfare -farm -health	systematic search		No
The Welfare of Animals (2011 Act) (Commencement and Transitional Provisions No.1) Order (Northern Ireland) 2011	2011 No. 245 (C. 17)	Northern Ireland Statutory Rules	Secondary Legislation	Northern Ireland	title search for animal welfare -farm -health	systematic search		No
The Animal Welfare (Code of Practice for the Welfare of Gamebirds Reared for Sporting Purposes) (Appointed Day) (England) Order 2011	2011 No. 150	UK Statutory Instruments	Secondary Legislation	England	title search for animal welfare -farm -health	systematic search		No
The Animal Welfare (Electronic Collars) (Wales) Regulations 2010	2010 No. 943 (W. 97)	Wales Statutory Instruments	Secondary Legislation	Wales	title search for animal welfare -farm -health	systematic search		Yes
The Animal Welfare (Codes of Practice) (Appointed Day) (England) Order 2010	2010 No. 383	UK Statutory Instruments	Secondary Legislation	England	title search for animal welfare -farm -health	systematic search		No
The Welfare of Animals (Transport) (Scotland) Amendment Regulations 2009	2009 No. 339	Scottish Statutory Instruments	Secondary Legislation	Scotland	title search for animal welfare -farm -health	systematic search		No
The Welfare of Animals (Slaughter or Killing) (Amendment) Regulations (Northern Ireland) 2008	2008 No. 277	Northern Ireland Statutory Rules	Secondary Legislation	Northern Ireland	title search for animal welfare -farm -health	systematic search		No
The Animal Welfare Act 2006 (Commencement No. 2 and Saving and Transitional Provisions) (Wales) Order 2007	2007 No. 3065 (C. 120) (W. 262)	Wales Statutory Instruments	Secondary Legislation	Wales	title search for animal welfare -farm -health	systematic search		No
The Animal Welfare Act 2006 (Commencement No. 2 and Saving and Transitional Provisions) (England) Order 2007	2007 No. 2711 (C. 105)	UK Statutory Instruments	Secondary Legislation	England	title search for animal welfare -farm -health	systematic search		No
Welfare of Animals (Slaughter or Killing) (Amendment) (Wales) Regulations 2007	2007 No. 2461 (W. 208)	Wales Statutory Instruments	Secondary Legislation	Wales	title search for animal welfare -farm -health	systematic search		No
The Welfare of Animals (Miscellaneous Revocations) (England) Regulations 2007	2007 No. 1101	UK Statutory Instruments	Secondary Legislation	England	title search for animal welfare -farm -health	systematic search		No
The Welfare of Animals (Transport) (Wales) Order 2007	2007 No. 1047 (W. 105)	Wales Statutory Instruments	Secondary Legislation	Wales	title search for animal welfare -farm -health	systematic search		No
The Animal Welfare Act 2006 (Commencement No. 1) (Wales) Order 2007	2007 No. 1030 (C. 43) (W. 97)	Wales Statutory Instruments	Secondary Legislation	Wales	title search for animal welfare -farm -health	systematic search		No
The Welfare of Animals (Miscellaneous Revocations) (Wales) Regulations 2007	2007 No. 1027 (W. 94)	Wales Statutory Instruments	Secondary Legislation	Wales	title search for animal welfare -farm -health	systematic search		No
The Animal Welfare Act 2006 (Commencement No. 1) (Scotland) Order 2007	2007 No. 519 (C. 44)	Scottish Statutory Instruments	Secondary Legislation	Scotland	title search for animal welfare -farm -health	systematic search		No
The Animal Welfare Act 2006 (Commencement No. 1) (England) Order 2007	2007 No. 499 (C. 20)	UK Statutory Instruments	Secondary Legislation	England	title search for animal welfare -farm -health	systematic search		No
The Welfare of Animals (Slaughter or Killing) (Amendment) (England) Regulations 2007	2007 No. 402	UK Statutory Instruments	Secondary Legislation	England	title search for animal welfare -farm -health	systematic search		No
Act of Sederunt (Summary Applications, Statutory Applications and Appeals etc. Rules) Amendment (Animal Welfare Act 2006) 2007	2007 No. 233	Scottish Statutory Instruments	Secondary Legislation	Scotland	title search for animal welfare -farm -health	systematic search		No
The Welfare of Animals (Slaughter or Killing) Amendment (Scotland) Regulations 2007	2007 No. 150	Scottish Statutory Instruments	Secondary Legislation	Scotland	title search for animal welfare -farm -health	systematic search		No
The Welfare of Animals (Transport) (Amendment) Regulations (Northern Ireland) 2007	2007 No. 32	Northern Ireland Statutory Rules	Secondary Legislation	Northern Ireland	title search for animal welfare -farm -health	systematic search		No
The Welfare of Animals (Transport) (England) Order 2006	2006 No. 3260	UK Statutory Instruments	Secondary Legislation	England	title search for animal welfare -farm -health	systematic search		No
The Welfare of Animals (Slaughter or Killing) (Amendment) (England) Regulations 2006	2006 No. 1200	UK Statutory Instruments	Secondary Legislation	England	title search for animal welfare -farm -health	systematic search		No
The Welfare of Animals (Transport) (Scotland) Regulations 2006	2006 No. 606	Scottish Statutory Instruments	Secondary Legislation	Scotland	title search for animal welfare -farm -health	systematic search		No
The Welfare of Animals (Transport) Regulations (Northern Ireland) 2006	2006 No. 538	Northern Ireland Statutory Rules	Secondary Legislation	Northern Ireland	title search for animal welfare -farm -health	systematic search		No
Welfare of Animals (Slaughter or Killing) (Amendment) Regulations (Northern Ireland) 2004	2004 No. 209	Northern Ireland Statutory Rules	Secondary Legislation	Northern Ireland	title search for animal welfare -farm -health	systematic search		No
The Welfare of Animals (Slaughter or Killing) Amendment (Scotland) Regulations 2004	2004 No. 13	Scottish Statutory Instruments	Secondary Legislation	Scotland	title search for animal welfare -farm -health	systematic search		No
The Welfare of Animals (Slaughter or Killing) (Amendment) (England) Regulations 2003	2003 No. 3272	UK Statutory Instruments	Secondary Legislation	England	title search for animal welfare -farm -health	systematic search		No
Welfare of Animals (Scheduled Operations) (Amendment) Order (Northern Ireland) 2003	2003 No. 380	Northern Ireland Statutory Rules	Secondary Legislation	Northern Ireland	title search for animal welfare -farm -health	systematic search		No
Welfare of Animals (Slaughter or Killing) (Amendment) Regulations (Northern Ireland) 2002	2002 No. 304	Northern Ireland Statutory Rules	Secondary Legislation	Northern Ireland	title search for animal welfare -farm -health	systematic search		No
The Welfare of Animals (Slaughter or Killing) Amendment (Scotland) Regulations 2002	2002 No. 238	Scottish Statutory Instruments	Secondary Legislation	Scotland	title search for animal welfare -farm -health	systematic search		No
The Welfare of Animals (Slaughter or Killing) (Amendment) (England) Regulations 2001	2001 No. 3830	UK Statutory Instruments	Secondary Legislation	England	title search for animal welfare -farm -health	systematic search		No
The Welfare of Animals (Slaughter or Killing) Amendment (Scotland) Regulations 2001	2001 No. 145	Scottish Statutory Instruments	Secondary Legislation	Scotland	title search for animal welfare -farm -health	systematic search		No
Welfare of Animals (Slaughter or Killing) (Amendment) Regulations (Northern Ireland) 2001	2001 No. 66	Northern Ireland Statutory Rules	Secondary Legislation	Northern Ireland	title search for animal welfare -farm -health	systematic search		No
The Welfare of Animals (Slaughter or Killing) (Amendment) (England) Regulations 2000	2000 No. 3352	UK Statutory Instruments	Secondary Legislation	England	title search for animal welfare -farm -health	systematic search		No
The Welfare of Animals (Transport) (Electronic Route Plans Pilot Schemes) (England) Order 2000	2000 No. 646	UK Statutory Instruments	Secondary Legislation	England	title search for animal welfare -farm -health	systematic search		No
Welfare of Animals (Slaughter or Killing) (Amendment) Regulations (Northern Ireland) 2000	2000 No. 76	Northern Ireland Statutory Rules	Secondary Legislation	Northern Ireland	title search for animal welfare -farm -health	systematic search		No
The Welfare of Animals (Transport) (Amendment) Order 1999	1999 No. 1622	UK Statutory Instruments	Secondary Legislation	England, Scotland and Wales	title search for animal welfare -farm -health	systematic search		No
The Welfare of Animals (Slaughter or Killing) (Amendment) Regulations 1999	1999 No. 400	UK Statutory Instruments	Secondary Legislation	England, Scotland and Wales	title search for animal welfare -farm -health	systematic search		No
Welfare of Animals (Transport) (Amendment) Order (Northern Ireland) 1999	1999 No. 380	Northern Ireland Statutory Rules	Secondary Legislation	Northern Ireland	title search for animal welfare -farm -health	systematic search		No
Welfare of Animals (Staging Points) Regulations (Northern Ireland) 1999	1999 No. 326	Northern Ireland Statutory Rules	Secondary Legislation	Northern Ireland	title search for animal welfare -farm -health	systematic search		No
The Welfare of Animals (Staging Points) Order 1998	1998 No. 2537	UK Statutory Instruments	Secondary Legislation	England, Scotland and Wales	title search for animal welfare -farm -health	systematic search		No
Welfare of Animals and Poultry at Markets Order (Northern Ireland) 1998	1998 No. 203	Northern Ireland Statutory Rules	Secondary Legislation	Northern Ireland	title search for animal welfare -farm -health	systematic search		No
The Welfare of Animals (Transport) Order 1997	1997 No. 1480	UK Statutory Instruments	Secondary Legislation	England, Scotland and Wales	title search for animal welfare -farm -health	systematic search		No
Welfare of Animals (Transport) Order (Northern Ireland) 1997	1997 No. 346	Northern Ireland Statutory Rules	Secondary Legislation	Northern Ireland	title search for animal welfare -farm -health	systematic search		No
Welfare of Animals (Transport) (Remedial Action and Cost Recovery) Regulations (Northern Ireland) 1997	1997 No. 345	Northern Ireland Statutory Rules	Secondary Legislation	Northern Ireland	title search for animal welfare -farm -health	systematic search		No
Welfare of Animals (Slaughter or Killing) Regulations (Northern Ireland) 1996	1996 No. 558	Northern Ireland Statutory Rules	Secondary Legislation	Northern Ireland	title search for animal welfare -farm -health	systematic search		No
Welfare of Animals (Scheduled Operations) (Amendment) Order (Northern Ireland) 1996	1996 No. 514	Northern Ireland Statutory Rules	Secondary Legislation	Northern Ireland	title search for animal welfare -farm -health	systematic search		No
The Welfare of Animals (Slaughter or Killing) Regulations 1995	1995 No. 731	UK Statutory Instruments	Secondary Legislation	England, Scotland and Wales	title search for animal welfare -farm -health	systematic search		No
Welfare of Animals (Scheduled Operations) (Amendment) Order (Northern Ireland) 1995	1995 No. 173	Northern Ireland Statutory Rules	Secondary Legislation	Northern Ireland	title search for animal welfare -farm -health	systematic search		No
The Welfare of Animals during Transport (Amendment) Order 1995	1995 No. 131	UK Statutory Instruments	Secondary Legislation	England, Scotland and Wales	title search for animal welfare -farm -health	systematic search		No
The Welfare of Animals during Transport Order 1994	1994 No. 3249	UK Statutory Instruments	Secondary Legislation	England, Scotland and Wales	title search for animal welfare -farm -health	systematic search		No
The Welfare of Animals during Transport Order (Northern Ireland) 1994	1994 No. 244	Northern Ireland Statutory Rules	Secondary Legislation	Northern Ireland	title search for animal welfare -farm -health	systematic search		No
The Welfare of Animals at Markets (Amendment) Order 1993	1993 No. 3085	UK Statutory Instruments	Secondary Legislation	England, Scotland and Wales	title search for animal welfare -farm -health	systematic search		No
Welfare of Animals during Transport Order 1992	1992 No. 3304	UK Statutory Instruments	Secondary Legislation	England, Scotland and Wales	title search for animal welfare -farm -health	systematic search		No
The Welfare of Animals at Markets Order 1990	1990 No. 2628	UK Statutory Instruments	Secondary Legislation	England, Scotland and Wales	title search for animal welfare -farm -health	systematic search		No
The Welfare of Animals (Scheduled Operations) (Amendment) Order (Northern Ireland) 1983	1983 No. 309	Northern Ireland Statutory Rules	Secondary Legislation	Northern Ireland	title search for animal welfare -farm -health	systematic search		No
The Welfare of Animals (Fees) Order (Northern Ireland) 1979	1979 No. 289	Northern Ireland Statutory Rules	Secondary Legislation	Northern Ireland	title search for animal welfare -farm -health	systematic search		No
The Welfare of Animals (Appointed Day) Order (Northern Ireland) 1972	1972 No. 339	Northern Ireland Statutory Rules and Orders	Secondary Legislation	Northern Ireland	title search for animal welfare -farm -health	systematic search		No
The Welfare of Animals (Fees) Order (Northern Ireland) 1972	1972 No. 335	Northern Ireland Statutory Rules and Orders	Secondary Legislation	Northern Ireland	title search for animal welfare -farm -health	systematic search		No
Pet Animals Act 1951 (Amendment) Act 1983	1983 c. 26	UK Public General Acts	Primary Legislation	England, Scotland and Wales	title search for pet	systematic search		No
Pet Animals Act 1951	1951 c. 35	UK Public General Acts	Primary Legislation	England, Scotland and Wales	title search for pet	systematic search		No
The Non-Commercial Movement of Pet Animals (Amendment) (Wales) Regulations 2022	2022 No. 445 (W. 108)	Wales Statutory Instruments	Secondary Legislation	Wales	title search for pet	systematic search		No
The Non-Commercial Movement of Pet Animals (Amendment) (England) Regulations 2022	2022 No. 420	UK Statutory Instruments	Secondary Legislation	England	title search for pet	systematic search		No
The Non-Commercial Movement of Pet Animals (Scotland) Amendment Regulations 2022	2022 No. 131	Scottish Statutory Instruments	Secondary Legislation	Scotland	title search for pet	systematic search		No
The Animal By-Products and Pet Passport Fees (England) Regulations 2018	2018 No. 666	UK Statutory Instruments	Secondary Legislation	England	title search for pet	systematic search		No
The Animal By-Products and Pet Passport (Fees) (Wales) Regulations 2018	2018 No. 646 (W. 120)	Wales Statutory Instruments	Secondary Legislation	Wales	title search for pet	systematic search		No
The Animal By-Products and Pet Passport Fees (Scotland) Regulations 2018	2018 No. 176	Scottish Statutory Instruments	Secondary Legislation	Scotland	title search for pet	systematic search		No
The Non-Commercial Movement of Pet Animals (Amendment) Order (Northern Ireland) 2015	2015 No. 282	Northern Ireland Statutory Rules	Secondary Legislation	Northern Ireland	title search for pet	systematic search		No
The Non-Commercial Movement of Pet Animals (Amendment) Order 2014	2014 No. 3158	UK Statutory Instruments	Secondary Legislation	England, Scotland and Wales	title search for pet	systematic search		No
The Non-Commercial Movement of Pet Animals Order 2011	2011 No. 2883	UK Statutory Instruments	Secondary Legislation	England, Scotland and Wales	title search for pet	systematic search		No
The Non-Commercial Movement of Pet Animals Order (Northern Ireland) 2011	2011 No. 440	Northern Ireland Statutory Rules	Secondary Legislation	Northern Ireland	title search for pet	systematic search		No
The Pet Cemeteries (England and Wales) Regulations 2007	2007 No. 2596	UK Statutory Instruments	Secondary Legislation	England and Wales	title search for pet	systematic search		No
The Landfill Tax (Site Restoration, Quarries and Pet Cemeteries) Order 2005	2005 No. 725	UK Statutory Instruments	Secondary Legislation	UK Wide	title search for pet	systematic search		No
The Non Commercial Movement of Pet Animals (England) Regulations 2004	2004 No. 2363	UK Statutory Instruments	Secondary Legislation	England	title search for pet	systematic search		No
The Pet Travel Scheme (Pilot Arrangements) (England) (Amendment) Order 2004	2004 No. 828	UK Statutory Instruments	Secondary Legislation	England	title search for pet	systematic search		No
The Pet Travel Scheme (Scotland) Order 2003	2003 No. 229	Scottish Statutory Instruments	Secondary Legislation	Scotland	title search for pet	systematic search		No
The Pet Travel Scheme (Pilot Arrangements) (England) (Amendment) (No. 2) Order 2002	2002 No. 2850	UK Statutory Instruments	Secondary Legislation	England	title search for pet	systematic search		No
The Pet Travel Scheme (Pilot Arrangements) (England) (Amendment) Order 2002	2002 No. 1011	UK Statutory Instruments	Secondary Legislation	England	title search for pet	systematic search		No
The Pet Travel Scheme (Pilot Arrangements) (England) (Amendment) Order 2001	2001 No. 6	UK Statutory Instruments	Secondary Legislation	England, Scotland and Wales	title search for pet	systematic search		No
The Pet Travel Scheme (Pilot Arrangements) (England) (Amendment) (No. 3) Order 2000	2000 No. 1641	UK Statutory Instruments	Secondary Legislation	England	title search for pet	systematic search		No
The Pet Travel Scheme (Pilot Arrangements) (England) (Amendment) Order 2000	2000 No. 1298	UK Statutory Instruments	Secondary Legislation	England	title search for pet	systematic search		No
The Pet Travel Scheme (Pilot Arrangements) (England) Order 1999	1999 No. 3443	UK Statutory Instruments	Secondary Legislation	England	title search for pet	systematic search		No
Anti-social Behaviour, Crime and Policing Act 2014	2014 c. 12	UK Public General Acts	Primary Legislation	England and Wales	Blue Cross	dog organisation		Yes
Environmental Protection Act 1990	1990 c. 43	UK Public General Acts	Primary Legislation	England and Wales	Blue Cross	dog organisation		Yes
The Litter (Animal Droppings) Order 1991	1991 No. 961	UK Statutory Instruments	Secondary Legislation	England, Scotland and Wales	Blue Cross	dog organisation		Yes
Road Traffic Act 1988	1988 c. 52	UK Public General Acts	Primary Legislation	England, Scotland and Wales	Blue Cross	dog organisation		Yes
Animals Act 1971	1971 c. 22	UK Public General Acts	Primary Legislation	England and Wales	Blue Cross	dog organisation		Yes
Countryside and Rights of Way Act 2000	2000 c. 37	UK Public General Acts	Primary Legislation	England and Wales	Blue Cross	dog organisation		Yes
The Food Safety and Hygiene (England) Regulations 2013	2013 No. 2996	UK Statutory Instruments	Secondary Legislation	England	Blue Cross	dog organisation		No
Animal Boarding Establishments Act 1963	1963 c. 43	UK Public General Acts	Primary Legislation	England, Scotland and Wales	Blue Cross	dog organisation		Yes
Animal Health and Welfare (Scotland) Act 2006	2006 asp 11	Acts of the Scottish Parliament	Primary Legislation	Scotland	PDSA	dog organisation		Yes
Civic Government (Scotland) Act 1982	1982 c. 45	UK Public General Acts	Primary Legislation	Scotland	PDSA	dog organisation		Yes
Litter (Northern Ireland) Order 1994	1994 No. 1896 (N.I. 10)	Northern Ireland Orders in Council	Primary Legislation	Northern Ireland	PDSA	dog organisation		No
Sale of Goods Act 1979	1979 c. 54	UK Public General Acts	Primary Legislation	UK Wide	Dogs Trust - England and Wales	dog organisation		Yes
Clean Neighbourhoods and Environment Act (Northern Ireland) 2011	2011 c. 23	Acts of the Northern Ireland Assembly	Primary Legislation	Northern Ireland	Dogs Trust - Northern Ireland	dog organisation		Yes
Pollution Control and Local Government (Northern Ireland) Order 1978	1978 No. 1049 (N.I. 19)	Northern Ireland Orders in Council	Primary Legislation	Northern Ireland	Dogs Trust - Northern Ireland	dog organisation		No
Noise Act 1996	1996 c. 37	UK Public General Acts	Primary Legislation	England and Wales	Dogs Trust - Northern Ireland	dog organisation		Yes
Road Traffic (Northern Ireland) Order 1981	1981 No. 154 (N.I. 1)	Northern Ireland Orders in Council	Primary Legislation	Northern Ireland	Dogs Trust - Northern Ireland	dog organisation		Yes
Animals Boarding Regulations (Northern Ireland) 1974	1974 No. 303	Northern Ireland Statutory Rules	Secondary Legislation	Northern Ireland	Dogs Trust - Northern Ireland	dog organisation		Yes
Sale and Supply of Goods Act 1994	1994 c. 35	UK Public General Acts	Primary Legislation	UK Wide	Dogs Trust - Northern Ireland	dog organisation		No
The Sale and Supply of Goods to Consumers Regulations 2002	2002 No. 3045	UK Statutory Instruments	Secondary Legislation	UK Wide	Dogs Trust - Northern Ireland	dog organisation		No
Animals (Northern Ireland) Order 1976	1976 No. 1040 (N.I. 13)	Northern Ireland Orders in Council	Primary Legislation	Northern Ireland	Dogs Trust - Northern Ireland	dog organisation		Yes
Justice Act (Northern Ireland) 2016	2016 c. 21	Acts of the Northern Ireland Assembly	Primary Legislation	Northern Ireland	Referenced by Welfare of Animals Act (Northern Ireland) 2011	referenced in law		No
Control of Greyhounds etc. Act (Northern Ireland) 1950	1950 Chapter 13	Acts of the Northern Ireland Parliament	Primary Legislation	Northern Ireland	Referenced by The Dogs (Northern Ireland) Order 1983	referenced in law		Yes
Wildlife and Natural Environment Act (Northern Ireland) 2011	2011 c. 15	Acts of the Northern Ireland Assembly	Primary Legislation	Northern Ireland	Referenced by Welfare of Animals Act (Northern Ireland) 1972	referenced in law		Yes
Clean Neighbourhoods and Environment Act 2005	2005 c. 16	UK Public General Acts	Primary Legislation	England and Wales	Referenced by Environmental Protection Act 1990	referenced in law		No
Animal Health Act 1981	1981 c. 22	UK Public General Acts	Primary Legislation	England, Scotland and Wales	Referenced by Animal Welfare Act 2006	referenced in law		Yes
Antisocial Behaviour etc. (Scotland) Act 2004	2004 asp 8	Acts of the Scottish Parliament	Primary Legislation	Scotland	Referenced by Environmental Protection Act 1990	referenced in law		Yes
Noise and Statutory Nuisance Act 1993	1993 c. 40	UK Public General Acts	Primary Legislation	England, Scotland and Wales	Referenced by Environmental Protection Act 1990	referenced in law		No
Equality Act 2010	2010 c. 15	UK Public General Acts	Primary Legislation	England, Scotland and Wales	Referenced by Civic Government (Scotland) Act 1982	referenced in law		No
Veterinary Surgeons Act 1966	1966 c. 36	UK Public General Acts	Primary Legislation	UK Wide	Referenced by Animal Welfare Act 2006	referenced in law		Yes
The Wildlife (Northern Ireland) Order 1985	1985 No. 171 (N.I. 2)	Northern Ireland Orders in Council	Primary Legislation	Northern Ireland	Referenced in Wildlife and Natural Environment Act (Northern Ireland) 2011	referenced in law		No
Police, Crime, Sentencing and Courts Act 2022	2022 c. 32	UK Public General Acts	Primary Legislation	England and Wales	Referenced by Road Traffic Act 1988	referenced in law		Yes
Abandonment of Animals Act 1960	1960 c. 43	UK Public General Acts	Primary Legislation	England, Scotland and Wales	Referenced by Animal Welfare Act 2006	referenced in law		No
Protection of Badgers Act 1992	1992 c. 51	UK Public General Acts	Primary Legislation	England, Scotland and Wales	Referenced by Animals and Wildlife (Penalties, Protections and Powers) (Scotland) Act 2020	referenced in law		Yes
Protection of Wild Mammals (Scotland) Act 2002	2002 asp 6	Acts of the Scottish Parliament	Primary Legislation	Scotland	Referenced by Animals and Wildlife (Penalties, Protections and Powers) (Scotland) Act 2020	referenced in law		Yes
The Access to the Countryside (Coastal Margin) (England) Order 2010	2010 No. 558	UK Statutory Instruments	Secondary Legislation	England	Referenced by Countryside and Rights of Way Act 2000	referenced in law		No
The Pet Travel Scheme (Pilot Arrangements) (England) (Amendment) Order 2000	2000 No. 1298	UK Statutory Instruments	Secondary Legislation	England	Referenced by The Pet Travel Scheme (Pilot Arrangements) (England) (Amendment) (No. 3) Order 2000	referenced in law		No
Night Poaching Act 1828	1828 c. 69	UK Public General Acts	Primary Legislation	England, Scotland and Wales	Referenced by Police, Crime, Sentencing and Courts Act 2022	referenced in law		No
Animals (Cruel Poisons) Act 1962	1962 c. 26	UK Public General Acts	Primary Legislation	England, Scotland and Wales	Referenced in Animal Welfare Act 2006	referenced in law		Yes
The Prohibited Procedures on Protected Animals (Exemptions) (Scotland) Amendment Regulations 2017	2017 No. 226	Scottish Statutory Instruments	Secondary Legislation	Scotland	Cross-verification	cross-verification		No
The Prohibited Procedures on Protected Animals (Exemptions) (Scotland) Regulations 2010	2010 No. 387	Scottish Statutory Instruments	Secondary Legislation	Scotland	Cross-verification	cross-verification		Yes
The Mutilations (Permitted Procedures) (Wales) Regulations 2007	2007 No. 1029 (W. 96)	Wales Statutory Instruments	Secondary Legislation	Wales	Cross-verification	cross-verification		Yes
The Mutilations (Permitted Procedures) (England) Regulations 2007	2007 No. 1100	UK Statutory Instruments	Secondary Legislation	England	Cross-verification	cross-verification		Yes
Petshops Regulations (Northern Ireland) 2000	2000 No. 405	Northern Ireland Statutory Rules	Secondary Legislation	Northern Ireland	Cross-verification	cross-verification		Yes
The Microchipping of Cats and Dogs (England) Regulations 2023	2023 No. 468	UK Statutory Instruments	Secondary Legislation	England	Cross-verification	cross-verification		Yes
The Diseases of Animals (Northern Ireland) Order 1981	1981 No. 1115 (N.I. 22)	Northern Ireland Orders in Council	Primary Legislation	Northern Ireland	Cross-verification	cross-verification		Yes
Animals (Scotland) Act 1987	1987 c. 9	UK Public General Acts	Primary Legislation	Scotland	Cross-verification	cross-verification		Yes
Local Government (Scotland) Act 1973	1973 c. 65	UK Public General Acts	Primary Legislation	Scotland	Cross-verification	cross-verification		Yes
Hunting Act 2004	2004 c. 37	UK Public General Acts	Primary Legislation	England and Wales	Cross-verification	cross-verification		Yes
Consumer Rights Act 2015	2015 c. 15	UK Public General Acts	Primary Legislation	UK Wide	Referenced in Sale of Goods Act 1979	referenced in law		Yes

## Sheet: Sections
Unique ID	Legislation Name	Legislation Type	Section	Geographic Extent	Northern Ireland	England	Scotland	Wales	Source	Source simple	Repealed	Coders	Excluded	Exclusion reason	Managing dogs in public	Dog protections	Transporting dogs across borders	Economic activity	Multiple Yes	Identification	Dogs Dangerous to Others	Breed Specific Legislation	Cruelty	Welfare	Dog Control	Dog Faeces	Nuisance	Breeding and Sale of Dogs	Providing Dog Services	Transporting dogs across borders	Multiple yes (for law area)	Individual Dogs (yes/no/no impact)	Individual Dogs Reason	Dog Population (yes/no/no impact)	Dog Population Reason	Dog Owner (yes/no/no impact)	Dog Owner Reason	Human Population (yes/no/no impact)	Human Population Reason	Environment (yes/no/no impact)	Environment Reason	Comparable Laws for Cross-Verification
1Dogs (Amendment) Act (Northern Ireland) 2011NI	Dogs (Amendment) Act (Northern Ireland) 2011	Primary Legislation	1	Northern Ireland	Yes	No	No	No	title search for dog	systematic search	No	SW + LMcD	Yes	Inserting into an existing law
2Dogs (Amendment) Act (Northern Ireland) 2011NI	Dogs (Amendment) Act (Northern Ireland) 2011	Primary Legislation	2	Northern Ireland	Yes	No	No	No	title search for dog	systematic search	No	SW + LMcD	Yes	Inserting into an existing law
3Dogs (Amendment) Act (Northern Ireland) 2011NI	Dogs (Amendment) Act (Northern Ireland) 2011	Primary Legislation	3	Northern Ireland	Yes	No	No	No	title search for dog	systematic search	No	SW + LMcD	Yes	Inserting into an existing law
4Dogs (Amendment) Act (Northern Ireland) 2011NI	Dogs (Amendment) Act (Northern Ireland) 2011	Primary Legislation	4	Northern Ireland	Yes	No	No	No	title search for dog	systematic search	No	SW + LMcD	Yes	Inserting into an existing law
5Dogs (Amendment) Act (Northern Ireland) 2011NI	Dogs (Amendment) Act (Northern Ireland) 2011	Primary Legislation	5	Northern Ireland	Yes	No	No	No	title search for dog	systematic search	No	SW + LMcD	Yes	Inserting into an existing law
6Dogs (Amendment) Act (Northern Ireland) 2011NI	Dogs (Amendment) Act (Northern Ireland) 2011	Primary Legislation	6	Northern Ireland	Yes	No	No	No	title search for dog	systematic search	No	SW + LMcD	Yes	Inserting into an existing law
7Dogs (Amendment) Act (Northern Ireland) 2011NI	Dogs (Amendment) Act (Northern Ireland) 2011	Primary Legislation	7	Northern Ireland	Yes	No	No	No	title search for dog	systematic search	No	SW + LMcD	Yes	Inserting into an existing law
8Dogs (Amendment) Act (Northern Ireland) 2011NI	Dogs (Amendment) Act (Northern Ireland) 2011	Primary Legislation	8	Northern Ireland	Yes	No	No	No	title search for dog	systematic search	No	SW + LMcD	Yes	Inserting into an existing law
9Dogs (Amendment) Act (Northern Ireland) 2011NI	Dogs (Amendment) Act (Northern Ireland) 2011	Primary Legislation	9	Northern Ireland	Yes	No	No	No	title search for dog	systematic search	No	SW + LMcD	Yes	Inserting into an existing law
10Dogs (Amendment) Act (Northern Ireland) 2011NI	Dogs (Amendment) Act (Northern Ireland) 2011	Primary Legislation	10	Northern Ireland	Yes	No	No	No	title search for dog	systematic search	No	SW + LMcD	Yes	Inserting into an existing law
11Dogs (Amendment) Act (Northern Ireland) 2011NI	Dogs (Amendment) Act (Northern Ireland) 2011	Primary Legislation	11	Northern Ireland	Yes	No	No	No	title search for dog	systematic search	No	SW + LMcD	Yes	Inserting into an existing law
12Dogs (Amendment) Act (Northern Ireland) 2011NI	Dogs (Amendment) Act (Northern Ireland) 2011	Primary Legislation	12	Northern Ireland	Yes	No	No	No	title search for dog	systematic search	No	SW + LMcD	Yes	Inserting into an existing law
13Dogs (Amendment) Act (Northern Ireland) 2011NI	Dogs (Amendment) Act (Northern Ireland) 2011	Primary Legislation	13	Northern Ireland	Yes	No	No	No	title search for dog	systematic search	No	SW + LMcD	Yes	Inserting into an existing law
14Dogs (Amendment) Act (Northern Ireland) 2011NI	Dogs (Amendment) Act (Northern Ireland) 2011	Primary Legislation	14	Northern Ireland	Yes	No	No	No	title search for dog	systematic search	No	SW + LMcD	Yes	Inserting into an existing law
15Dogs (Amendment) Act (Northern Ireland) 2011NI	Dogs (Amendment) Act (Northern Ireland) 2011	Primary Legislation	15	Northern Ireland	Yes	No	No	No	title search for dog	systematic search	No	SW + LMcD	Yes	Inserting into an existing law
16Dogs (Amendment) Act (Northern Ireland) 2011NI	Dogs (Amendment) Act (Northern Ireland) 2011	Primary Legislation	16	Northern Ireland	Yes	No	No	No	title search for dog	systematic search	No	SW + LMcD	Yes	Supporting info
17Dogs (Amendment) Act (Northern Ireland) 2011NI	Dogs (Amendment) Act (Northern Ireland) 2011	Primary Legislation	17	Northern Ireland	Yes	No	No	No	title search for dog	systematic search	No	SW + LMcD	Yes	Supporting info
18Dogs (Amendment) Act (Northern Ireland) 2011NI	Dogs (Amendment) Act (Northern Ireland) 2011	Primary Legislation	18	Northern Ireland	Yes	No	No	No	title search for dog	systematic search	No	SW + LMcD	Yes	Supporting info
19Dogs (Amendment) Act (Northern Ireland) 2011NI	Dogs (Amendment) Act (Northern Ireland) 2011	Primary Legislation	19	Northern Ireland	Yes	No	No	No	title search for dog	systematic search	No	SW + LMcD	Yes	Supporting info
1Welfare of Animals Act (Northern Ireland) 2011NI	Welfare of Animals Act (Northern Ireland) 2011	Primary Legislation	1	Northern Ireland	Yes	No	No	No	title search for animal welfare -farm -health	systematic search	No	SW + LMcD	Yes	Supporting info
2Welfare of Animals Act (Northern Ireland) 2011NI	Welfare of Animals Act (Northern Ireland) 2011	Primary Legislation	2	Northern Ireland	Yes	No	No	No	title search for animal welfare -farm -health	systematic search	No	SW + LMcD	Yes	Supporting info
3Welfare of Animals Act (Northern Ireland) 2011NI	Welfare of Animals Act (Northern Ireland) 2011	Primary Legislation	3	Northern Ireland	Yes	No	No	No	title search for animal welfare -farm -health	systematic search	No	SW + LMcD	Yes	Supporting info
4Welfare of Animals Act (Northern Ireland) 2011NI	Welfare of Animals Act (Northern Ireland) 2011	Primary Legislation	4	Northern Ireland	Yes	No	No	No	title search for animal welfare -farm -health	systematic search	No	SW + LMcD	No		No	Yes	No	No	No	No	No	No	Yes	Yes	No	No	No	No	No	No	Yes	Yes	protects dogs from neglect	Yes	provides an exception for proportionate cruelty if it is to protect other animals	Yes	Potentially it could benefit the owner if their dog is in anyone else's care	Yes	provides an exception for proportionate cruelty if it is to protect people	No Impact	no impact	4Welfare of Animals Act (Northern Ireland) 2011NI, 19Animal Health and Welfare (Scotland) Act 2006S, 4Animal Welfare Act 2006E+W, 4Animal Welfare Act 2006E+W
5Welfare of Animals Act (Northern Ireland) 2011NI	Welfare of Animals Act (Northern Ireland) 2011	Primary Legislation	5	Northern Ireland	Yes	No	No	No	title search for animal welfare -farm -health	systematic search	No	SW + LMcD	No		No	Yes	No	No	No	No	No	No	Yes	Yes	No	No	No	No	No	No	Yes	Yes	prevents untrained people to conduct painful procedures	Yes	ensures only professionals can carry out medical procedures on the dog population	No	reduces the people who can carry out procedures and they will be more costly	No Impact	EN documents make this appear to not relate to the general public but businesses and those who keep animals	No Impact	no impact	5Welfare of Animals Act (Northern Ireland) 2011NI, 20Animal Health and Welfare (Scotland) Act 2006S, 5Animal Welfare Act 2006E+W, 5Animal Welfare Act 2006E+W
6Welfare of Animals Act (Northern Ireland) 2011NI	Welfare of Animals Act (Northern Ireland) 2011	Primary Legislation	6	Northern Ireland	Yes	No	No	No	title search for animal welfare -farm -health	systematic search	No	SW + LMcD	No		No	Yes	No	No	No	No	No	No	Yes	Yes	No	No	No	No	No	No	Yes	Yes	prevents a dogs from having its tail removed unnecessarily	Yes	by banning dogs with docked tails from participating in paid events it creates dogs with full tails as the norm	No	limits the choices of dog owners and creates increased requirements to work with vets and have paperwork	No Impact	Aimed at dog owners or those who breed dogs	No Impact	no impact	6Welfare of Animals Act (Northern Ireland) 2011NI6Animal Welfare Act 2006E+W, 6Animal Welfare Act 2006E+W
7Welfare of Animals Act (Northern Ireland) 2011NI	Welfare of Animals Act (Northern Ireland) 2011	Primary Legislation	7	Northern Ireland	Yes	No	No	No	title search for animal welfare -farm -health	systematic search	No	SW + LMcD	No		No	Yes	No	No	No	No	No	No	Yes	No	No	No	No	No	No	No	No	Yes	prevents dogs from being poisoned by their owner or others	Yes	prevents poison from being placed in public places etc protecting all dogs	Yes	protects their dogs from being poisoned by others	No	Prevents people from poisoning other people's dogs	Yes	prevents poison from being placed which could poison wildlife	7Welfare of Animals Act (Northern Ireland) 2011NI, 22Animal Health and Welfare (Scotland) Act 2006S, 7Animal Welfare Act 2006E+W, 7Animal Welfare Act 2006E+W
8Welfare of Animals Act (Northern Ireland) 2011NI	Welfare of Animals Act (Northern Ireland) 2011	Primary Legislation	8	Northern Ireland	Yes	No	No	No	title search for animal welfare -farm -health	systematic search	No	SW + LMcD	No		No	Yes	No	No	No	No	No	No	Yes	No	No	No	No	No	No	No	No	Yes	protects dogs from being included in fights	Yes	All dogs are protected from these provisions	No	Limits what the owner can do with their dogs and will be guilty of an offence if they do this	No Impact	Fighting activities are limited to a very group of people and so not representative of the majority of the general public therefore the daily lives of most people will not be impacted by dog fighting	No Impact	no impact	8Welfare of Animals Act (Northern Ireland) 2011NI, 23Animal Health and Welfare (Scotland) Act 2006S, 8Animal Welfare Act 2006E+W, 8Animal Welfare Act 2006E+W
9Welfare of Animals Act (Northern Ireland) 2011NI	Welfare of Animals Act (Northern Ireland) 2011	Primary Legislation	9	Northern Ireland	Yes	No	No	No	title search for animal welfare -farm -health	systematic search	No	SW + LMcD	No		No	Yes	No	No	No	No	No	No	No	Yes	No	No	No	No	No	No	No	Yes	ensures all needs of a dog are met	Yes	ensures the needs of all dogs are met	No	places greater responsibility on dog owners to ensure all their dogs needs are met and that they are following good practice	No Impact	no impact	No Impact	no impact	9Welfare of Animals Act (Northern Ireland) 2011NI, 24Animal Health and Welfare (Scotland) Act 2006S, 9Animal Welfare Act 2006E+W, 9Animal Welfare Act 2006E+W
10Welfare of Animals Act (Northern Ireland) 2011NI	Welfare of Animals Act (Northern Ireland) 2011	Primary Legislation	10	Northern Ireland	Yes	No	No	No	title search for animal welfare -farm -health	systematic search	No	SW + LMcD	Yes	Administrative only
11Welfare of Animals Act (Northern Ireland) 2011NI	Welfare of Animals Act (Northern Ireland) 2011	Primary Legislation	11	Northern Ireland	Yes	No	No	No	title search for animal welfare -farm -health	systematic search	No	SW + LMcD	Yes	Administrative only
12Welfare of Animals Act (Northern Ireland) 2011NI	Welfare of Animals Act (Northern Ireland) 2011	Primary Legislation	12	Northern Ireland	Yes	No	No	No	title search for animal welfare -farm -health	systematic search	No	SW + LMcD	No		No	Yes	No	No	No	No	No	No	No	Yes	No	No	No	No	No	No	No	Yes	Restricts who can carry out procedures etc on a dog	Yes	It is for all dogs benefit	Yes	gives owner confidence that welfare is good when a business is licensed	No	Limits who can carry out activities such as breeding or home boarding	No Impact	no impact - It is targeted at domesticated animals	12Welfare of Animals Act (Northern Ireland) 2011NI, 27Animal Health and Welfare (Scotland) Act 2006S, 13Animal Welfare Act 2006E+W, 13Animal Welfare Act 2006E+W
13Welfare of Animals Act (Northern Ireland) 2011NI	Welfare of Animals Act (Northern Ireland) 2011	Primary Legislation	13	Northern Ireland	Yes	No	No	No	title search for animal welfare -farm -health	systematic search	No	SW + LMcD	Yes	Not applicable to dog owners
14Welfare of Animals Act (Northern Ireland) 2011NI	Welfare of Animals Act (Northern Ireland) 2011	Primary Legislation	14	Northern Ireland	Yes	No	No	No	title search for animal welfare -farm -health	systematic search	No	SW + LMcD	No		No	Yes	No	No	No	No	No	No	No	Yes	No	No	No	No	No	No	No	Yes	protects dogs from being abandoned or neglected	Yes	protects dogs from being abandoned or neglected	No	means owners must provide care for their animals	Yes	prevents dogs from straying by ensuring all dogs have someone responsible for them	No Impact	no impact	14Welfare of Animals Act (Northern Ireland) 2011NI, 29Animal Health and Welfare (Scotland) Act 2006S, 9Animal Welfare Act 2006E+W, 9Animal Welfare Act 2006E+W
15Welfare of Animals Act (Northern Ireland) 2011NI	Welfare of Animals Act (Northern Ireland) 2011	Primary Legislation	15	Northern Ireland	Yes	No	No	No	title search for animal welfare -farm -health	systematic search	No	SW + LMcD	No		No	Yes	No	No	No	No	No	No	No	Yes	No	No	No	No	No	No	No	Yes	prevents dogs from being owned by children and those without proper means to take care of them	Yes	ensures dogs can only be owned by those with means and ability to care for them	No	It restricts who can own a dog	No	stops people from being able to get a pet as a prize	No Impact	no impact	15Welfare of Animals Act (Northern Ireland) 2011NI, 30Animal Health and Welfare (Scotland) Act 2006S, 11Animal Welfare Act 2006E+W, 11Animal Welfare Act 2006E+W
16Welfare of Animals Act (Northern Ireland) 2011NI	Welfare of Animals Act (Northern Ireland) 2011	Primary Legislation	16	Northern Ireland	Yes	No	No	No	title search for animal welfare -farm -health	systematic search	No	SW + LMcD	Yes	Administrative only
17Welfare of Animals Act (Northern Ireland) 2011NI	Welfare of Animals Act (Northern Ireland) 2011	Primary Legislation	17	Northern Ireland	Yes	No	No	No	title search for animal welfare -farm -health	systematic search	No	SW + LMcD	No		No	Yes	No	No	No	No	No	No	Yes	Yes	No	No	No	No	No	No	Yes	Yes	ensures dogs can be removed from premises if they are suffering	Yes	provides protections for all dogs by ensuring access	No	a dog owners private dwelling can be accessed by officials to remove their dog	No Impact	no impact - only relates to people who own dogs	No Impact	no impact	17Welfare of Animals Act (Northern Ireland) 2011NI, 32Animal Health and Welfare (Scotland) Act 2006S, 18Animal Welfare Act 2006E+W, 18Animal Welfare Act 2006E+W
18Welfare of Animals Act (Northern Ireland) 2011NI	Welfare of Animals Act (Northern Ireland) 2011	Primary Legislation	18	Northern Ireland	Yes	No	No	No	title search for animal welfare -farm -health	systematic search	No	SW + LMcD	Yes	Administrative only
19Welfare of Animals Act (Northern Ireland) 2011NI	Welfare of Animals Act (Northern Ireland) 2011	Primary Legislation	19	Northern Ireland	Yes	No	No	No	title search for animal welfare -farm -health	systematic search	No	SW + LMcD	No		No	Yes	No	No	No	No	No	No	No	Yes	No	No	No	No	No	No	No	Yes	allows the dog to be transferred to someone who would care for the dog better	No Impact	no impact	No	owner will lose their dog	No Impact	no impact - only relates to people who own dogs	No Impact	no impact	19Welfare of Animals Act (Northern Ireland) 2011NI, 34Animal Health and Welfare (Scotland) Act 2006S, 20Animal Welfare Act 2006E+W, 20Animal Welfare Act 2006E+W
20Welfare of Animals Act (Northern Ireland) 2011NI	Welfare of Animals Act (Northern Ireland) 2011	Primary Legislation	20	Northern Ireland	Yes	No	No	No	title search for animal welfare -farm -health	systematic search	No	SW + LMcD	Yes	Administrative only
21Welfare of Animals Act (Northern Ireland) 2011NI	Welfare of Animals Act (Northern Ireland) 2011	Primary Legislation	21	Northern Ireland	Yes	No	No	No	title search for animal welfare -farm -health	systematic search	No	SW + LMcD	Yes	Administrative only
22Welfare of Animals Act (Northern Ireland) 2011NI	Welfare of Animals Act (Northern Ireland) 2011	Primary Legislation	22	Northern Ireland	Yes	No	No	No	title search for animal welfare -farm -health	systematic search	No	SW + LMcD	Yes	Administrative only
23Welfare of Animals Act (Northern Ireland) 2011NI	Welfare of Animals Act (Northern Ireland) 2011	Primary Legislation	23	Northern Ireland	Yes	No	No	No	title search for animal welfare -farm -health	systematic search	No	SW + LMcD	Yes	Administrative only
24Welfare of Animals Act (Northern Ireland) 2011NI	Welfare of Animals Act (Northern Ireland) 2011	Primary Legislation	24	Northern Ireland	Yes	No	No	No	title search for animal welfare -farm -health	systematic search	No	SW + LMcD	Yes	Administrative only
25Welfare of Animals Act (Northern Ireland) 2011NI	Welfare of Animals Act (Northern Ireland) 2011	Primary Legislation	25	Northern Ireland	Yes	No	No	No	title search for animal welfare -farm -health	systematic search	No	SW + LMcD	Yes	Administrative only
26Welfare of Animals Act (Northern Ireland) 2011NI	Welfare of Animals Act (Northern Ireland) 2011	Primary Legislation	26	Northern Ireland	Yes	No	No	No	title search for animal welfare -farm -health	systematic search	No	SW + LMcD	Yes	Administrative only
27Welfare of Animals Act (Northern Ireland) 2011NI	Welfare of Animals Act (Northern Ireland) 2011	Primary Legislation	27	Northern Ireland	Yes	No	No	No	title search for animal welfare -farm -health	systematic search	No	SW + LMcD	Yes	Not applicable to dog owners
28Welfare of Animals Act (Northern Ireland) 2011NI	Welfare of Animals Act (Northern Ireland) 2011	Primary Legislation	28	Northern Ireland	Yes	No	No	No	title search for animal welfare -farm -health	systematic search	No	SW + LMcD	Yes	Administrative only
29Welfare of Animals Act (Northern Ireland) 2011NI	Welfare of Animals Act (Northern Ireland) 2011	Primary Legislation	29	Northern Ireland	Yes	No	No	No	title search for animal welfare -farm -health	systematic search	No	SW + LMcD	Yes	Administrative only
30Welfare of Animals Act (Northern Ireland) 2011NI	Welfare of Animals Act (Northern Ireland) 2011	Primary Legislation	30	Northern Ireland	Yes	No	No	No	title search for animal welfare -farm -health	systematic search	No	SW + LMcD	Yes	Administrative only
31Welfare of Animals Act (Northern Ireland) 2011NI	Welfare of Animals Act (Northern Ireland) 2011	Primary Legislation	31	Northern Ireland	Yes	No	No	No	title search for animal welfare -farm -health	systematic search	No	SW + LMcD	Yes	Administrative only
32Welfare of Animals Act (Northern Ireland) 2011NI	Welfare of Animals Act (Northern Ireland) 2011	Primary Legislation	32	Northern Ireland	Yes	No	No	No	title search for animal welfare -farm -health	systematic search	No	SW + LMcD	No		No	Yes	No	No	No	No	No	No	No	Yes	No	No	No	No	No	No	No	Yes	prevents owners who are found guilty of a welfare offence from owning more animals	Yes	allows for the removal of a dog if it has very poor welfare	No	the dog owner can no longer own more animals if they want	No Impact	no impact - only relates to people who own dogs	No Impact	no impact	32Welfare of Animals Act (Northern Ireland) 2011NI, 39Animal Health and Welfare (Scotland) Act 2006S, 33Animal Welfare Act 2006E+W, 33Animal Welfare Act 2006E+W
33Welfare of Animals Act (Northern Ireland) 2011NI	Welfare of Animals Act (Northern Ireland) 2011	Primary Legislation	33	Northern Ireland	Yes	No	No	No	title search for animal welfare -farm -health	systematic search	No	SW + LMcD	No		No	Yes	No	No	No	No	No	No	Yes	Yes	No	No	No	No	No	No	Yes	No Impact	no impact - this is for future dogs because the current dog has already been harmed and likely removed	Yes	prevents the person from getting any further dogs	No	owner is no longer allowed to have anything to do with animals	No	can disqualify anyone who commits a cruelty offence from owning other animals	No Impact	no impact	33Welfare of Animals Act (Northern Ireland) 2011NI, 40Animal Health and Welfare (Scotland) Act 2006S, 34Animal Welfare Act 2006E+W, 34Animal Welfare Act 2006E+W
34Welfare of Animals Act (Northern Ireland) 2011NI	Welfare of Animals Act (Northern Ireland) 2011	Primary Legislation	34	Northern Ireland	Yes	No	No	No	title search for animal welfare -farm -health	systematic search	No	SW + LMcD	Yes	Administrative only
35Welfare of Animals Act (Northern Ireland) 2011NI	Welfare of Animals Act (Northern Ireland) 2011	Primary Legislation	35	Northern Ireland	Yes	No	No	No	title search for animal welfare -farm -health	systematic search	No	SW + LMcD	Yes	Administrative only
36Welfare of Animals Act (Northern Ireland) 2011NI	Welfare of Animals Act (Northern Ireland) 2011	Primary Legislation	36	Northern Ireland	Yes	No	No	No	title search for animal welfare -farm -health	systematic search	No	SW + LMcD	No		No	Yes	No	No	No	No	No	No	Yes	Yes	No	No	No	No	No	No	Yes	Yes	assuming that the dog will only be destroyed if they are in a lot of suffering	No	only relates to the individual dog. If the dog is destroyed due to suffering it will not impact the wider dog population	No	owner's dog can be destroyed if they are suffering	No Impact	no impact - only relates to people who own dogs	No Impact	no impact	36Welfare of Animals Act (Northern Ireland) 2011NI, 37Animal Welfare Act 2006E+W
37Welfare of Animals Act (Northern Ireland) 2011NI	Welfare of Animals Act (Northern Ireland) 2011	Primary Legislation	37	Northern Ireland	Yes	No	No	No	title search for animal welfare -farm -health	systematic search	No	SW + LMcD	No		Yes	No	No	No	No	No	Yes	No	No	No	No	No	No	No	No	No	No	No	the dog can be destroyed for reasons other than in interest of the animal which suggests the dog is not suffering	Yes	if dogs have involved in fighting they may be dangerous to other dogs and so by destroying them it could be protecting other dogs	No	owner's dog can be destroyed	Yes	if dogs have involved in fighting they may be dangerous to the public and so by destroying them it could be protecting people	Yes	wildlife can be used as bait by people fighting dogs	37Welfare of Animals Act (Northern Ireland) 2011NI38Animal Welfare Act 2006E+W, 38Animal Welfare Act 2006E+W
38Welfare of Animals Act (Northern Ireland) 2011NI	Welfare of Animals Act (Northern Ireland) 2011	Primary Legislation	38	Northern Ireland	Yes	No	No	No	title search for animal welfare -farm -health	systematic search	No	SW + LMcD	Yes	Supporting info
39Welfare of Animals Act (Northern Ireland) 2011NI	Welfare of Animals Act (Northern Ireland) 2011	Primary Legislation	39	Northern Ireland	Yes	No	No	No	title search for animal welfare -farm -health	systematic search	No	SW + LMcD	Yes	Administrative only
40Welfare of Animals Act (Northern Ireland) 2011NI	Welfare of Animals Act (Northern Ireland) 2011	Primary Legislation	40	Northern Ireland	Yes	No	No	No	title search for animal welfare -farm -health	systematic search	No	SW + LMcD	Yes	Administrative only
41Welfare of Animals Act (Northern Ireland) 2011NI	Welfare of Animals Act (Northern Ireland) 2011	Primary Legislation	41	Northern Ireland	Yes	No	No	No	title search for animal welfare -farm -health	systematic search	No	SW + LMcD	Yes	Administrative only
42Welfare of Animals Act (Northern Ireland) 2011NI	Welfare of Animals Act (Northern Ireland) 2011	Primary Legislation	42	Northern Ireland	Yes	No	No	No	title search for animal welfare -farm -health	systematic search	No	SW + LMcD	Yes	Administrative only
43Welfare of Animals Act (Northern Ireland) 2011NI	Welfare of Animals Act (Northern Ireland) 2011	Primary Legislation	43	Northern Ireland	Yes	No	No	No	title search for animal welfare -farm -health	systematic search	No	SW + LMcD	Yes	Administrative only
44Welfare of Animals Act (Northern Ireland) 2011NI	Welfare of Animals Act (Northern Ireland) 2011	Primary Legislation	44	Northern Ireland	Yes	No	No	No	title search for animal welfare -farm -health	systematic search	No	SW + LMcD	Yes	Administrative only
45Welfare of Animals Act (Northern Ireland) 2011NI	Welfare of Animals Act (Northern Ireland) 2011	Primary Legislation	45	Northern Ireland	Yes	No	No	No	title search for animal welfare -farm -health	systematic search	No	SW + LMcD	Yes	Administrative only
46Welfare of Animals Act (Northern Ireland) 2011NI	Welfare of Animals Act (Northern Ireland) 2011	Primary Legislation	46	Northern Ireland	Yes	No	No	No	title search for animal welfare -farm -health	systematic search	No	SW + LMcD	Yes	Administrative only
47Welfare of Animals Act (Northern Ireland) 2011NI	Welfare of Animals Act (Northern Ireland) 2011	Primary Legislation	47	Northern Ireland	Yes	No	No	No	title search for animal welfare -farm -health	systematic search	No	SW + LMcD	Yes	Administrative only
48Welfare of Animals Act (Northern Ireland) 2011NI	Welfare of Animals Act (Northern Ireland) 2011	Primary Legislation	48	Northern Ireland	Yes	No	No	No	title search for animal welfare -farm -health	systematic search	No	SW + LMcD	Yes	Administrative only
49Welfare of Animals Act (Northern Ireland) 2011NI	Welfare of Animals Act (Northern Ireland) 2011	Primary Legislation	49	Northern Ireland	Yes	No	No	No	title search for animal welfare -farm -health	systematic search	No	SW + LMcD	Yes	Administrative only
50Welfare of Animals Act (Northern Ireland) 2011NI	Welfare of Animals Act (Northern Ireland) 2011	Primary Legislation	50	Northern Ireland	Yes	No	No	No	title search for animal welfare -farm -health	systematic search	No	SW + LMcD	Yes	Administrative only
51Welfare of Animals Act (Northern Ireland) 2011NI	Welfare of Animals Act (Northern Ireland) 2011	Primary Legislation	51	Northern Ireland	Yes	No	No	No	title search for animal welfare -farm -health	systematic search	No	SW + LMcD	Yes	Not applicable to dog owners
51AWelfare of Animals Act (Northern Ireland) 2011NI	Welfare of Animals Act (Northern Ireland) 2011	Primary Legislation	51A	Northern Ireland	Yes	No	No	No	title search for animal welfare -farm -health	systematic search	No	SW	Yes	Not applicable to dog owners
52Welfare of Animals Act (Northern Ireland) 2011NI	Welfare of Animals Act (Northern Ireland) 2011	Primary Legislation	52	Northern Ireland	Yes	No	No	No	title search for animal welfare -farm -health	systematic search	No	SW + LMcD	Yes	Not applicable to dog owners
53Welfare of Animals Act (Northern Ireland) 2011NI	Welfare of Animals Act (Northern Ireland) 2011	Primary Legislation	53	Northern Ireland	Yes	No	No	No	title search for animal welfare -farm -health	systematic search	No	SW + LMcD	No		Yes	No	No	No	No	No	Yes	No	No	No	No	No	No	No	No	No	No	No	dog is not affected except maybe limiting natural behaviours?	No	dogs are not affected except maybe limiting natural behaviours?	No	Limits the conditions that owners can hunt with their dogs	No Impact	no impact	Yes	protects wild animals from unnecessary suffering and being hunted in a way that means they will definitely be killed	53Welfare of Animals Act (Northern Ireland) 2011NI
54Welfare of Animals Act (Northern Ireland) 2011NI	Welfare of Animals Act (Northern Ireland) 2011	Primary Legislation	54	Northern Ireland	Yes	No	No	No	title search for animal welfare -farm -health	systematic search	No	SW + LMcD	Yes	Not applicable to dog owners
55Welfare of Animals Act (Northern Ireland) 2011NI	Welfare of Animals Act (Northern Ireland) 2011	Primary Legislation	55	Northern Ireland	Yes	No	No	No	title search for animal welfare -farm -health	systematic search	No	SW	Yes	Administrative only
56Welfare of Animals Act (Northern Ireland) 2011NI	Welfare of Animals Act (Northern Ireland) 2011	Primary Legislation	56	Northern Ireland	Yes	No	No	No	title search for animal welfare -farm -health	systematic search	No	SW + LMcD	Yes	Supporting info
57Welfare of Animals Act (Northern Ireland) 2011NI	Welfare of Animals Act (Northern Ireland) 2011	Primary Legislation	57	Northern Ireland	Yes	No	No	No	title search for animal welfare -farm -health	systematic search	No	SW + LMcD	Yes	Administrative only
58Welfare of Animals Act (Northern Ireland) 2011NI	Welfare of Animals Act (Northern Ireland) 2011	Primary Legislation	58	Northern Ireland	Yes	No	No	No	title search for animal welfare -farm -health	systematic search	No	SW + LMcD	Yes	Administrative only
59Welfare of Animals Act (Northern Ireland) 2011NI	Welfare of Animals Act (Northern Ireland) 2011	Primary Legislation	59	Northern Ireland	Yes	No	No	No	title search for animal welfare -farm -health	systematic search	No	SW + LMcD	Yes	Supporting info
60Welfare of Animals Act (Northern Ireland) 2011NI	Welfare of Animals Act (Northern Ireland) 2011	Primary Legislation	60	Northern Ireland	Yes	No	No	No	title search for animal welfare -farm -health	systematic search	No	SW + LMcD	Yes	Supporting info
Sch 1(1)Welfare of Animals Act (Northern Ireland) 2011NI	Welfare of Animals Act (Northern Ireland) 2011	Primary Legislation	Sch 1(1)	Northern Ireland	Yes	No	No	No	title search for animal welfare -farm -health	systematic search	No	SW + LMcD	Yes	Schedule
Sch 1(2)Welfare of Animals Act (Northern Ireland) 2011NI	Welfare of Animals Act (Northern Ireland) 2011	Primary Legislation	Sch 1(2)	Northern Ireland	Yes	No	No	No	title search for animal welfare -farm -health	systematic search	No	SW + LMcD	Yes	Schedule
Sch 1(3)Welfare of Animals Act (Northern Ireland) 2011NI	Welfare of Animals Act (Northern Ireland) 2011	Primary Legislation	Sch 1(3)	Northern Ireland	Yes	No	No	No	title search for animal welfare -farm -health	systematic search	No	SW + LMcD	Yes	Schedule
Sch 1(4)Welfare of Animals Act (Northern Ireland) 2011NI	Welfare of Animals Act (Northern Ireland) 2011	Primary Legislation	Sch 1(4)	Northern Ireland	Yes	No	No	No	title search for animal welfare -farm -health	systematic search	No	SW + LMcD	Yes	Schedule
Sch 1(5)Welfare of Animals Act (Northern Ireland) 2011NI	Welfare of Animals Act (Northern Ireland) 2011	Primary Legislation	Sch 1(5)	Northern Ireland	Yes	No	No	No	title search for animal welfare -farm -health	systematic search	No	SW + LMcD	Yes	Schedule
Sch 2(1)Welfare of Animals Act (Northern Ireland) 2011NI	Welfare of Animals Act (Northern Ireland) 2011	Primary Legislation	Sch 2(1)	Northern Ireland	Yes	No	No	No	title search for animal welfare -farm -health	systematic search	No	SW + LMcD	Yes	Schedule
Sch 2(2)Welfare of Animals Act (Northern Ireland) 2011NI	Welfare of Animals Act (Northern Ireland) 2011	Primary Legislation	Sch 2(2)	Northern Ireland	Yes	No	No	No	title search for animal welfare -farm -health	systematic search	No	SW + LMcD	Yes	Schedule
Sch 2(3)Welfare of Animals Act (Northern Ireland) 2011NI	Welfare of Animals Act (Northern Ireland) 2011	Primary Legislation	Sch 2(3)	Northern Ireland	Yes	No	No	No	title search for animal welfare -farm -health	systematic search	No	SW + LMcD	Yes	Schedule
Sch 2(4)Welfare of Animals Act (Northern Ireland) 2011NI	Welfare of Animals Act (Northern Ireland) 2011	Primary Legislation	Sch 2(4)	Northern Ireland	Yes	No	No	No	title search for animal welfare -farm -health	systematic search	No	SW + LMcD	Yes	Schedule
Sch 2(5)Welfare of Animals Act (Northern Ireland) 2011NI	Welfare of Animals Act (Northern Ireland) 2011	Primary Legislation	Sch 2(5)	Northern Ireland	Yes	No	No	No	title search for animal welfare -farm -health	systematic search	No	SW + LMcD	Yes	Schedule
Sch 2(6)Welfare of Animals Act (Northern Ireland) 2011NI	Welfare of Animals Act (Northern Ireland) 2011	Primary Legislation	Sch 2(6)	Northern Ireland	Yes	No	No	No	title search for animal welfare -farm -health	systematic search	No	SW + LMcD	Yes	Schedule
Sch 2(7)Welfare of Animals Act (Northern Ireland) 2011NI	Welfare of Animals Act (Northern Ireland) 2011	Primary Legislation	Sch 2(7)	Northern Ireland	Yes	No	No	No	title search for animal welfare -farm -health	systematic search	No	SW + LMcD	Yes	Schedule
Sch 2(8)Welfare of Animals Act (Northern Ireland) 2011NI	Welfare of Animals Act (Northern Ireland) 2011	Primary Legislation	Sch 2(8)	Northern Ireland	Yes	No	No	No	title search for animal welfare -farm -health	systematic search	No	SW + LMcD	Yes	Schedule
Sch 2(9)Welfare of Animals Act (Northern Ireland) 2011NI	Welfare of Animals Act (Northern Ireland) 2011	Primary Legislation	Sch 2(9)	Northern Ireland	Yes	No	No	No	title search for animal welfare -farm -health	systematic search	No	SW + LMcD	Yes	Schedule
Sch 2(10)Welfare of Animals Act (Northern Ireland) 2011NI	Welfare of Animals Act (Northern Ireland) 2011	Primary Legislation	Sch 2(10)	Northern Ireland	Yes	No	No	No	title search for animal welfare -farm -health	systematic search	No	SW + LMcD	Yes	Schedule
Sch 2(11)Welfare of Animals Act (Northern Ireland) 2011NI	Welfare of Animals Act (Northern Ireland) 2011	Primary Legislation	Sch 2(11)	Northern Ireland	Yes	No	No	No	title search for animal welfare -farm -health	systematic search	No	SW + LMcD	Yes	Schedule
Sch 2(12)Welfare of Animals Act (Northern Ireland) 2011NI	Welfare of Animals Act (Northern Ireland) 2011	Primary Legislation	Sch 2(12)	Northern Ireland	Yes	No	No	No	title search for animal welfare -farm -health	systematic search	No	SW + LMcD	Yes	Schedule
Sch 2(13)Welfare of Animals Act (Northern Ireland) 2011NI	Welfare of Animals Act (Northern Ireland) 2011	Primary Legislation	Sch 2(13)	Northern Ireland	Yes	No	No	No	title search for animal welfare -farm -health	systematic search	No	SW + LMcD	Yes	Schedule
Sch 2(14)Welfare of Animals Act (Northern Ireland) 2011NI	Welfare of Animals Act (Northern Ireland) 2011	Primary Legislation	Sch 2(14)	Northern Ireland	Yes	No	No	No	title search for animal welfare -farm -health	systematic search	No	SW + LMcD	Yes	Schedule
Sch 2(15)Welfare of Animals Act (Northern Ireland) 2011NI	Welfare of Animals Act (Northern Ireland) 2011	Primary Legislation	Sch 2(15)	Northern Ireland	Yes	No	No	No	title search for animal welfare -farm -health	systematic search	No	SW + LMcD	Yes	Schedule
Sch 2(16)Welfare of Animals Act (Northern Ireland) 2011NI	Welfare of Animals Act (Northern Ireland) 2011	Primary Legislation	Sch 2(16)	Northern Ireland	Yes	No	No	No	title search for animal welfare -farm -health	systematic search	No	SW + LMcD	Yes	Schedule
Sch 2(17)Welfare of Animals Act (Northern Ireland) 2011NI	Welfare of Animals Act (Northern Ireland) 2011	Primary Legislation	Sch 2(17)	Northern Ireland	Yes	No	No	No	title search for animal welfare -farm -health	systematic search	No	SW + LMcD	Yes	Schedule
Sch 2(18)Welfare of Animals Act (Northern Ireland) 2011NI	Welfare of Animals Act (Northern Ireland) 2011	Primary Legislation	Sch 2(18)	Northern Ireland	Yes	No	No	No	title search for animal welfare -farm -health	systematic search	No	SW + LMcD	Yes	Schedule
Sch 2(19)Welfare of Animals Act (Northern Ireland) 2011NI	Welfare of Animals Act (Northern Ireland) 2011	Primary Legislation	Sch 2(19)	Northern Ireland	Yes	No	No	No	title search for animal welfare -farm -health	systematic search	No	SW + LMcD	Yes	Schedule
Sch 3(1)Welfare of Animals Act (Northern Ireland) 2011NI	Welfare of Animals Act (Northern Ireland) 2011	Primary Legislation	Sch 3(1)	Northern Ireland	Yes	No	No	No	title search for animal welfare -farm -health	systematic search	No	SW + LMcD	Yes	Schedule
Sch 3(2)Welfare of Animals Act (Northern Ireland) 2011NI	Welfare of Animals Act (Northern Ireland) 2011	Primary Legislation	Sch 3(2)	Northern Ireland	Yes	No	No	No	title search for animal welfare -farm -health	systematic search	No	SW + LMcD	Yes	Schedule
Sch 3(3)Welfare of Animals Act (Northern Ireland) 2011NI	Welfare of Animals Act (Northern Ireland) 2011	Primary Legislation	Sch 3(3)	Northern Ireland	Yes	No	No	No	title search for animal welfare -farm -health	systematic search	No	SW + LMcD	Yes	Schedule
Sch 3(4)Welfare of Animals Act (Northern Ireland) 2011NI	Welfare of Animals Act (Northern Ireland) 2011	Primary Legislation	Sch 3(4)	Northern Ireland	Yes	No	No	No	title search for animal welfare -farm -health	systematic search	No	SW + LMcD	Yes	Schedule
Sch 3(5)Welfare of Animals Act (Northern Ireland) 2011NI	Welfare of Animals Act (Northern Ireland) 2011	Primary Legislation	Sch 3(5)	Northern Ireland	Yes	No	No	No	title search for animal welfare -farm -health	systematic search	No	SW + LMcD	Yes	Schedule
Sch 3(6)Welfare of Animals Act (Northern Ireland) 2011NI	Welfare of Animals Act (Northern Ireland) 2011	Primary Legislation	Sch 3(6)	Northern Ireland	Yes	No	No	No	title search for animal welfare -farm -health	systematic search	No	SW + LMcD	Yes	Schedule
Sch 3(7)Welfare of Animals Act (Northern Ireland) 2011NI	Welfare of Animals Act (Northern Ireland) 2011	Primary Legislation	Sch 3(7)	Northern Ireland	Yes	No	No	No	title search for animal welfare -farm -health	systematic search	No	SW + LMcD	Yes	Schedule
Sch 3(8)Welfare of Animals Act (Northern Ireland) 2011NI	Welfare of Animals Act (Northern Ireland) 2011	Primary Legislation	Sch 3(8)	Northern Ireland	Yes	No	No	No	title search for animal welfare -farm -health	systematic search	No	SW + LMcD	Yes	Schedule
Sch 3(9)Welfare of Animals Act (Northern Ireland) 2011NI	Welfare of Animals Act (Northern Ireland) 2011	Primary Legislation	Sch 3(9)	Northern Ireland	Yes	No	No	No	title search for animal welfare -farm -health	systematic search	No	SW + LMcD	Yes	Schedule
Sch 3(10)Welfare of Animals Act (Northern Ireland) 2011NI	Welfare of Animals Act (Northern Ireland) 2011	Primary Legislation	Sch 3(10)	Northern Ireland	Yes	No	No	No	title search for animal welfare -farm -health	systematic search	No	SW + LMcD	Yes	Schedule
Sch 3(11)Welfare of Animals Act (Northern Ireland) 2011NI	Welfare of Animals Act (Northern Ireland) 2011	Primary Legislation	Sch 3(11)	Northern Ireland	Yes	No	No	No	title search for animal welfare -farm -health	systematic search	No	SW + LMcD	Yes	Schedule
Sch 3(12)Welfare of Animals Act (Northern Ireland) 2011NI	Welfare of Animals Act (Northern Ireland) 2011	Primary Legislation	Sch 3(12)	Northern Ireland	Yes	No	No	No	title search for animal welfare -farm -health	systematic search	No	SW + LMcD	Yes	Schedule
Sch 3(13)Welfare of Animals Act (Northern Ireland) 2011NI	Welfare of Animals Act (Northern Ireland) 2011	Primary Legislation	Sch 3(13)	Northern Ireland	Yes	No	No	No	title search for animal welfare -farm -health	systematic search	No	SW + LMcD	Yes	Schedule
Sch 3(14)Welfare of Animals Act (Northern Ireland) 2011NI	Welfare of Animals Act (Northern Ireland) 2011	Primary Legislation	Sch 3(14)	Northern Ireland	Yes	No	No	No	title search for animal welfare -farm -health	systematic search	No	SW + LMcD	Yes	Schedule
Sch 3(15)Welfare of Animals Act (Northern Ireland) 2011NI	Welfare of Animals Act (Northern Ireland) 2011	Primary Legislation	Sch 3(15)	Northern Ireland	Yes	No	No	No	title search for animal welfare -farm -health	systematic search	No	SW + LMcD	Yes	Schedule
Sch 3(16)Welfare of Animals Act (Northern Ireland) 2011NI	Welfare of Animals Act (Northern Ireland) 2011	Primary Legislation	Sch 3(16)	Northern Ireland	Yes	No	No	No	title search for animal welfare -farm -health	systematic search	No	SW + LMcD	Yes	Schedule
Sch 3(17)Welfare of Animals Act (Northern Ireland) 2011NI	Welfare of Animals Act (Northern Ireland) 2011	Primary Legislation	Sch 3(17)	Northern Ireland	Yes	No	No	No	title search for animal welfare -farm -health	systematic search	No	SW + LMcD	Yes	Schedule
Sch 4(1)Welfare of Animals Act (Northern Ireland) 2011NI	Welfare of Animals Act (Northern Ireland) 2011	Primary Legislation	Sch 4(1)	Northern Ireland	Yes	No	No	No	title search for animal welfare -farm -health	systematic search	No	SW + LMcD	Yes	Schedule
Sch 4(2)Welfare of Animals Act (Northern Ireland) 2011NI	Welfare of Animals Act (Northern Ireland) 2011	Primary Legislation	Sch 4(2)	Northern Ireland	Yes	No	No	No	title search for animal welfare -farm -health	systematic search	No	SW + LMcD	Yes	Schedule
Sch 4(3)Welfare of Animals Act (Northern Ireland) 2011NI	Welfare of Animals Act (Northern Ireland) 2011	Primary Legislation	Sch 4(3)	Northern Ireland	Yes	No	No	No	title search for animal welfare -farm -health	systematic search	No	SW + LMcD	Yes	Schedule
Sch 4(4)Welfare of Animals Act (Northern Ireland) 2011NI	Welfare of Animals Act (Northern Ireland) 2011	Primary Legislation	Sch 4(4)	Northern Ireland	Yes	No	No	No	title search for animal welfare -farm -health	systematic search	No	SW + LMcD	Yes	Schedule
Sch 4(5)Welfare of Animals Act (Northern Ireland) 2011NI	Welfare of Animals Act (Northern Ireland) 2011	Primary Legislation	Sch 4(5)	Northern Ireland	Yes	No	No	No	title search for animal welfare -farm -health	systematic search	No	SW + LMcD	Yes	Schedule
Sch 4(6)Welfare of Animals Act (Northern Ireland) 2011NI	Welfare of Animals Act (Northern Ireland) 2011	Primary Legislation	Sch 4(6)	Northern Ireland	Yes	No	No	No	title search for animal welfare -farm -health	systematic search	No	SW + LMcD	Yes	Schedule
Sch 5Welfare of Animals Act (Northern Ireland) 2011NI	Welfare of Animals Act (Northern Ireland) 2011	Primary Legislation	Sch 5	Northern Ireland	Yes	No	No	No	title search for animal welfare -farm -health	systematic search	No	SW + LMcD	Yes	Schedule
1The Welfare of Animals (Permitted Procedures by Lay Persons) Regulations (Northern Ireland) 2012NI	The Welfare of Animals (Permitted Procedures by Lay Persons) Regulations (Northern Ireland) 2012	Secondary Legislation	1	Northern Ireland	Yes	No	No	No	title search for animal welfare -farm -health	systematic search	No	SW + LMcD	Yes	Supporting info
2The Welfare of Animals (Permitted Procedures by Lay Persons) Regulations (Northern Ireland) 2012NI	The Welfare of Animals (Permitted Procedures by Lay Persons) Regulations (Northern Ireland) 2012	Secondary Legislation	2	Northern Ireland	Yes	No	No	No	title search for animal welfare -farm -health	systematic search	No	SW + LMcD	Yes	Supporting info
3The Welfare of Animals (Permitted Procedures by Lay Persons) Regulations (Northern Ireland) 2012NI	The Welfare of Animals (Permitted Procedures by Lay Persons) Regulations (Northern Ireland) 2012	Secondary Legislation	3	Northern Ireland	Yes	No	No	No	title search for animal welfare -farm -health	systematic search	No	SW + LMcD	No		No	Yes	No	No	No	No	No	No	No	Yes	No	No	No	No	No	No	No	Yes	ensure lay person uses hygienic methods that are deemed best practice	No Impact	no impact	Yes	saves owner money by not having to bring the dog to the vet and these stipulations would not increase costs	No Impact	Impact assessment lists those impacted to be businesses	No Impact	no impact	3The Welfare of Animals (Permitted Procedures by Lay Persons) Regulations (Northern Ireland) 2012NI, 3The Prohibited Procedures on Protected Animals (Exemptions) (Scotland) Regulations 2010S, 3The Mutilations (Permitted Procedures) (England) Regulations 2007W, 3The Mutilations (Permitted Procedures) (Wales) Regulations 2007W
4The Welfare of Animals (Permitted Procedures by Lay Persons) Regulations (Northern Ireland) 2012NI	The Welfare of Animals (Permitted Procedures by Lay Persons) Regulations (Northern Ireland) 2012	Secondary Legislation	4	Northern Ireland	Yes	No	No	No	title search for animal welfare -farm -health	systematic search	No	SW + LMcD	No		No	Yes	No	No	No	No	No	No	No	Yes	No	No	No	No	No	No	No	Yes	provides opportunity for its life to be saved if required	No Impact	no impact	Yes	allows owners to act without punity if there is an emergency	No Impact	Impact assessment lists those impacted to be businesses	No Impact	no impact	4The Welfare of Animals (Permitted Procedures by Lay Persons) Regulations (Northern Ireland) 2012NI4The Mutilations (Permitted Procedures) (England) Regulations 2007W, 4The Mutilations (Permitted Procedures) (Wales) Regulations 2007W
5The Welfare of Animals (Permitted Procedures by Lay Persons) Regulations (Northern Ireland) 2012NI	The Welfare of Animals (Permitted Procedures by Lay Persons) Regulations (Northern Ireland) 2012	Secondary Legislation	5	Northern Ireland	Yes	No	No	No	title search for animal welfare -farm -health	systematic search	No	SW + LMcD	No		No	Yes	No	No	No	No	No	No	No	Yes	No	No	No	No	No	No	No	Yes	ensures owners do not do painful procedures	Yes	ensures owners do not do painful procedures	No	owners cannot take genetic material and so will need to spend more money to do this	No Impact	Impact assessment lists those impacted to be businesses	No Impact	no impact	5The Welfare of Animals (Permitted Procedures by Lay Persons) Regulations (Northern Ireland) 2012NI
6The Welfare of Animals (Permitted Procedures by Lay Persons) Regulations (Northern Ireland) 2012NI	The Welfare of Animals (Permitted Procedures by Lay Persons) Regulations (Northern Ireland) 2012	Secondary Legislation	6	Northern Ireland	Yes	No	No	No	title search for animal welfare -farm -health	systematic search	No	SW + LMcD	Yes	Administrative only
Sch 8(1)The Welfare of Animals (Permitted Procedures by Lay Persons) Regulations (Northern Ireland) 2012NI	The Welfare of Animals (Permitted Procedures by Lay Persons) Regulations (Northern Ireland) 2012	Secondary Legislation	Sch 8(1)	Northern Ireland	Yes	No	No	No	title search for animal welfare -farm -health	systematic search	No	SW	Yes	Schedule
Sch 8(2)The Welfare of Animals (Permitted Procedures by Lay Persons) Regulations (Northern Ireland) 2012NI	The Welfare of Animals (Permitted Procedures by Lay Persons) Regulations (Northern Ireland) 2012	Secondary Legislation	Sch 8(2)	Northern Ireland	Yes	No	No	No	title search for animal welfare -farm -health	systematic search	No	SW	Yes	Schedule
Sch 8(3)The Welfare of Animals (Permitted Procedures by Lay Persons) Regulations (Northern Ireland) 2012NI	The Welfare of Animals (Permitted Procedures by Lay Persons) Regulations (Northern Ireland) 2012	Secondary Legislation	Sch 8(3)	Northern Ireland	Yes	No	No	No	title search for animal welfare -farm -health	systematic search	No	SW	Yes	Schedule
Sch8(4)The Welfare of Animals (Permitted Procedures by Lay Persons) Regulations (Northern Ireland) 2012NI	The Welfare of Animals (Permitted Procedures by Lay Persons) Regulations (Northern Ireland) 2012	Secondary Legislation	Sch8(4)	Northern Ireland	Yes	No	No	No	title search for animal welfare -farm -health	systematic search	No	SW	Yes	Schedule
48Justice Act (Northern Ireland) 2016: PART 3 MiscellaneousNI	Justice Act (Northern Ireland) 2016	Primary Legislation	48	Northern Ireland	Yes	No	No	No	Referenced by Welfare of Animals Act (Northern Ireland) 2011	referenced in law	No	SW + LMcD	Yes	Inserting into an existing law
1The Dangerous Dogs (Northern Ireland) Order 1991NI	The Dangerous Dogs (Northern Ireland) Order 1991	Primary Legislation	1	Northern Ireland	Yes	No	No	No	title search for dog	systematic search	No	SW + LMcD	Yes	Supporting info
2The Dangerous Dogs (Northern Ireland) Order 1991NI	The Dangerous Dogs (Northern Ireland) Order 1991	Primary Legislation	2	Northern Ireland	Yes	No	No	No	title search for dog	systematic search	No	SW + LMcD	Yes	Supporting info
3The Dangerous Dogs (Northern Ireland) Order 1991NI	The Dangerous Dogs (Northern Ireland) Order 1991	Primary Legislation	3	Northern Ireland	Yes	No	No	No	title search for dog	systematic search	No	SW + LMcD	Yes	Inserting into an existing law
4The Dangerous Dogs (Northern Ireland) Order 1991NI	The Dangerous Dogs (Northern Ireland) Order 1991	Primary Legislation	4	Northern Ireland	Yes	No	No	No	title search for dog	systematic search	No	SW + LMcD	Yes	Inserting into an existing law
5The Dangerous Dogs (Northern Ireland) Order 1991NI	The Dangerous Dogs (Northern Ireland) Order 1991	Primary Legislation	5	Northern Ireland	Yes	No	No	No	title search for dog	systematic search	No	SW + LMcD	Yes	Inserting into an existing law
6The Dangerous Dogs (Northern Ireland) Order 1991NI	The Dangerous Dogs (Northern Ireland) Order 1991	Primary Legislation	6	Northern Ireland	Yes	No	No	No	title search for dog	systematic search	No	SW + LMcD	Yes	Inserting into an existing law
7The Dangerous Dogs (Northern Ireland) Order 1991NI	The Dangerous Dogs (Northern Ireland) Order 1991	Primary Legislation	7	Northern Ireland	Yes	No	No	No	title search for dog	systematic search	No	SW + LMcD	Yes	Inserting into an existing law
ENThe Dangerous Dogs (Northern Ireland) Order 1991NI	The Dangerous Dogs (Northern Ireland) Order 1991	Primary Legislation	EN	Northern Ireland	Yes	No	No	No	title search for dog	systematic search	No	SW	Yes	Supporting info
1Control of Greyhounds etc. Act (Northern Ireland) 1950NI	Control of Greyhounds etc. Act (Northern Ireland) 1950	Primary Legislation	1	Northern Ireland	Yes	No	No	No	Referenced by The Dogs (Northern Ireland) Order 1983	referenced in law	No	SW + LMcD	No		Yes	No	No	No	No	No	Yes	Yes	No	No	No	No	No	No	No	No	Yes	No	greyhounds will be losing the opportunity of exercising off-lead and being exposed to a range of environments. Also only provides an exemption for their use in entertainment and betting	Yes	preventing other dogs from being chased and possibly attacked by greyhounds. In the intrepretation they include preventing damage to another animal	No	places greater responsibility on dog owners to control their dog and prevents the places they can take their dogs	Yes	protects the public from greyhounds that are out of control	Yes	prevents wildlife from being disturbed and possibly chased by greyhounds that are very sight orientated	1Control of Greyhounds etc. Act (Northern Ireland) 1950NI
2Control of Greyhounds etc. Act (Northern Ireland) 1950NI	Control of Greyhounds etc. Act (Northern Ireland) 1950	Primary Legislation	2	Northern Ireland	Yes	No	No	No	Referenced by The Dogs (Northern Ireland) Order 1983	referenced in law	No	SW + LMcD	No		Yes	No	No	No	No	No	Yes	Yes	No	No	No	No	No	No	No	No	Yes	No	greyhounds will be losing the opportunity of exercising off-lead and being exposed to a range of environments. Also only provides an exemption for their use in entertainment and betting	Yes	preventing other dogs from being chased and possibly attacked by greyhounds. In the intrepretation they include preventing damage to another animal	No	places greater responsibility on dog owners to control their dog and prevents the places they can take their dogs. Also means that people can't have as many greyhounds that they might like	Yes	protects the public from greyhounds that are out of control	Yes	prevents wildlife from being disturbed and possibly chased by greyhounds that are very sight orientated	2Control of Greyhounds etc. Act (Northern Ireland) 1950NI
3Control of Greyhounds etc. Act (Northern Ireland) 1950NI	Control of Greyhounds etc. Act (Northern Ireland) 1950	Primary Legislation	3	Northern Ireland	Yes	No	No	No	Referenced by The Dogs (Northern Ireland) Order 1983	referenced in law	No	SW + LMcD	Yes	Administrative only
4Control of Greyhounds etc. Act (Northern Ireland) 1950NI	Control of Greyhounds etc. Act (Northern Ireland) 1950	Primary Legislation	4	Northern Ireland	Yes	No	No	No	Referenced by The Dogs (Northern Ireland) Order 1983	referenced in law	No	SW + LMcD	Yes	Administrative only
5Control of Greyhounds etc. Act (Northern Ireland) 1950NI	Control of Greyhounds etc. Act (Northern Ireland) 1950	Primary Legislation	5	Northern Ireland	Yes	No	No	No	Referenced by The Dogs (Northern Ireland) Order 1983	referenced in law	No	SW + LMcD	Yes	Administrative only
6Control of Greyhounds etc. Act (Northern Ireland) 1950NI	Control of Greyhounds etc. Act (Northern Ireland) 1950	Primary Legislation	6	Northern Ireland	Yes	No	No	No	Referenced by The Dogs (Northern Ireland) Order 1983	referenced in law	No	SW + LMcD	Yes	Supporting info
7Control of Greyhounds etc. Act (Northern Ireland) 1950NI	Control of Greyhounds etc. Act (Northern Ireland) 1950	Primary Legislation	7	Northern Ireland	Yes	No	No	No	Referenced by The Dogs (Northern Ireland) Order 1983	referenced in law	No	SW + LMcD	Yes	Supporting info
1Wildlife and Natural Environment Act (Northern Ireland) 2011NI	Wildlife and Natural Environment Act (Northern Ireland) 2011	Primary Legislation	1	Northern Ireland	Yes	No	No	No	Referenced by Welfare of Animals Act (Northern Ireland) 1972	referenced in law	No	SW + LMcD	Yes	Not applicable to dog owners
2Wildlife and Natural Environment Act (Northern Ireland) 2011NI	Wildlife and Natural Environment Act (Northern Ireland) 2011	Primary Legislation	2	Northern Ireland	Yes	No	No	No	Referenced by Welfare of Animals Act (Northern Ireland) 1972	referenced in law	No	SW + LMcD	Yes	Not applicable to dog owners
3Wildlife and Natural Environment Act (Northern Ireland) 2011NI	Wildlife and Natural Environment Act (Northern Ireland) 2011	Primary Legislation	3	Northern Ireland	Yes	No	No	No	Referenced by Welfare of Animals Act (Northern Ireland) 1972	referenced in law	No	SW + LMcD	Yes	Not applicable to dog owners
4Wildlife and Natural Environment Act (Northern Ireland) 2011NI	Wildlife and Natural Environment Act (Northern Ireland) 2011	Primary Legislation	4	Northern Ireland	Yes	No	No	No	Referenced by Welfare of Animals Act (Northern Ireland) 1972	referenced in law	No	SW + LMcD	Yes	Not applicable to dog owners
5Wildlife and Natural Environment Act (Northern Ireland) 2011NI	Wildlife and Natural Environment Act (Northern Ireland) 2011	Primary Legislation	5	Northern Ireland	Yes	No	No	No	Referenced by Welfare of Animals Act (Northern Ireland) 1972	referenced in law	No	SW + LMcD	Yes	Not applicable to dog owners
6Wildlife and Natural Environment Act (Northern Ireland) 2011NI	Wildlife and Natural Environment Act (Northern Ireland) 2011	Primary Legislation	6	Northern Ireland	Yes	No	No	No	Referenced by Welfare of Animals Act (Northern Ireland) 1972	referenced in law	No	SW + LMcD	Yes	Administrative only
7Wildlife and Natural Environment Act (Northern Ireland) 2011NI	Wildlife and Natural Environment Act (Northern Ireland) 2011	Primary Legislation	7	Northern Ireland	Yes	No	No	No	Referenced by Welfare of Animals Act (Northern Ireland) 1972	referenced in law	No	SW + LMcD	Yes	Inserting into an existing law
8Wildlife and Natural Environment Act (Northern Ireland) 2011NI	Wildlife and Natural Environment Act (Northern Ireland) 2011	Primary Legislation	8	Northern Ireland	Yes	No	No	No	Referenced by Welfare of Animals Act (Northern Ireland) 1972	referenced in law	No	SW + LMcD	Yes	Inserting into an existing law
9Wildlife and Natural Environment Act (Northern Ireland) 2011NI	Wildlife and Natural Environment Act (Northern Ireland) 2011	Primary Legislation	9	Northern Ireland	Yes	No	No	No	Referenced by Welfare of Animals Act (Northern Ireland) 1972	referenced in law	No	SW + LMcD	Yes	Inserting into an existing law
10Wildlife and Natural Environment Act (Northern Ireland) 2011NI	Wildlife and Natural Environment Act (Northern Ireland) 2011	Primary Legislation	10	Northern Ireland	Yes	No	No	No	Referenced by Welfare of Animals Act (Northern Ireland) 1972	referenced in law	No	SW + LMcD	Yes	Inserting into an existing law
11 - 19Wildlife and Natural Environment Act (Northern Ireland) 2011NI	Wildlife and Natural Environment Act (Northern Ireland) 2011	Primary Legislation	11 - 19	Northern Ireland	Yes	No	No	No	Referenced by Welfare of Animals Act (Northern Ireland) 1972	referenced in law	No	SW + LMcD	Yes	Not applicable to dog owners
20Wildlife and Natural Environment Act (Northern Ireland) 2011NI	Wildlife and Natural Environment Act (Northern Ireland) 2011	Primary Legislation	20	Northern Ireland	Yes	No	No	No	Referenced by Welfare of Animals Act (Northern Ireland) 1972	referenced in law	No	SW + LMcD	Yes	Administrative only
21Wildlife and Natural Environment Act (Northern Ireland) 2011NI	Wildlife and Natural Environment Act (Northern Ireland) 2011	Primary Legislation	21	Northern Ireland	Yes	No	No	No	Referenced by Welfare of Animals Act (Northern Ireland) 1972	referenced in law	No	SW + LMcD	Yes	Inserting into an existing law
22Wildlife and Natural Environment Act (Northern Ireland) 2011NI	Wildlife and Natural Environment Act (Northern Ireland) 2011	Primary Legislation	22	Northern Ireland	Yes	No	No	No	Referenced by Welfare of Animals Act (Northern Ireland) 1972	referenced in law	No	SW + LMcD	Yes	Inserting into an existing law
23Wildlife and Natural Environment Act (Northern Ireland) 2011NI	Wildlife and Natural Environment Act (Northern Ireland) 2011	Primary Legislation	23	Northern Ireland	Yes	No	No	No	Referenced by Welfare of Animals Act (Northern Ireland) 1972	referenced in law	No	SW + LMcD	Yes	Inserting into an existing law
24Wildlife and Natural Environment Act (Northern Ireland) 2011NI	Wildlife and Natural Environment Act (Northern Ireland) 2011	Primary Legislation	24	Northern Ireland	Yes	No	No	No	Referenced by Welfare of Animals Act (Northern Ireland) 1972	referenced in law	No	SW + LMcD	Yes	Inserting into an existing law
25Wildlife and Natural Environment Act (Northern Ireland) 2011NI	Wildlife and Natural Environment Act (Northern Ireland) 2011	Primary Legislation	25	Northern Ireland	Yes	No	No	No	Referenced by Welfare of Animals Act (Northern Ireland) 1972	referenced in law	No	SW + LMcD	Yes	Inserting into an existing law
26 - 28Wildlife and Natural Environment Act (Northern Ireland) 2011NI	Wildlife and Natural Environment Act (Northern Ireland) 2011	Primary Legislation	26 - 28	Northern Ireland	Yes	No	No	No	Referenced by Welfare of Animals Act (Northern Ireland) 1972	referenced in law	No	SW + LMcD	Yes	Not applicable to dog owners
29Wildlife and Natural Environment Act (Northern Ireland) 2011NI	Wildlife and Natural Environment Act (Northern Ireland) 2011	Primary Legislation	29	Northern Ireland	Yes	No	No	No	Referenced by Welfare of Animals Act (Northern Ireland) 1972	referenced in law	No	SW + LMcD	Yes	Inserting into an existing law
30Wildlife and Natural Environment Act (Northern Ireland) 2011NI	Wildlife and Natural Environment Act (Northern Ireland) 2011	Primary Legislation	30	Northern Ireland	Yes	No	No	No	Referenced by Welfare of Animals Act (Northern Ireland) 1972	referenced in law	No	SW + LMcD	Yes	Inserting into an existing law
31Wildlife and Natural Environment Act (Northern Ireland) 2011NI	Wildlife and Natural Environment Act (Northern Ireland) 2011	Primary Legislation	31	Northern Ireland	Yes	No	No	No	Referenced by Welfare of Animals Act (Northern Ireland) 1972	referenced in law	No	SW + LMcD	Yes	Inserting into an existing law
32Wildlife and Natural Environment Act (Northern Ireland) 2011NI	Wildlife and Natural Environment Act (Northern Ireland) 2011	Primary Legislation	32	Northern Ireland	Yes	No	No	No	Referenced by Welfare of Animals Act (Northern Ireland) 1972	referenced in law	No	SW + LMcD	Yes	Not applicable to dog owners
33Wildlife and Natural Environment Act (Northern Ireland) 2011NI	Wildlife and Natural Environment Act (Northern Ireland) 2011	Primary Legislation	33	Northern Ireland	Yes	No	No	No	Referenced by Welfare of Animals Act (Northern Ireland) 1972	referenced in law	No	SW + LMcD	Yes	Inserting into an existing law
34Wildlife and Natural Environment Act (Northern Ireland) 2011NI	Wildlife and Natural Environment Act (Northern Ireland) 2011	Primary Legislation	34	Northern Ireland	Yes	No	No	No	Referenced by Welfare of Animals Act (Northern Ireland) 1972	referenced in law	No	SW + LMcD	Yes	Inserting into an existing law
35 - 37Wildlife and Natural Environment Act (Northern Ireland) 2011NI	Wildlife and Natural Environment Act (Northern Ireland) 2011	Primary Legislation	35 - 37	Northern Ireland	Yes	No	No	No	Referenced by Welfare of Animals Act (Northern Ireland) 1972	referenced in law	No	SW + LMcD	Yes	Not applicable to dog owners
38Wildlife and Natural Environment Act (Northern Ireland) 2011NI	Wildlife and Natural Environment Act (Northern Ireland) 2011	Primary Legislation	38	Northern Ireland	Yes	No	No	No	Referenced by Welfare of Animals Act (Northern Ireland) 1972	referenced in law	No	SW + LMcD	No		Yes	No	No	No	No	No	Yes	No	No	No	No	No	No	No	No	No	No	No	dogs will likely enjoy chasing rabbits and so will limit a natural behaviour	No Impact	no impact on the wider dog population as hare coursing will be focused on chasing wildlife	No	owner cannot participate in an activity with their dog that they enjoy	No Impact	no impact	Yes	will protect hares, rabbits and other wildlife	38Wildlife and Natural Environment Act (Northern Ireland) 2011NI5Hunting Act 2004E+W, 5Hunting Act 2004E+W
39Wildlife and Natural Environment Act (Northern Ireland) 2011NI	Wildlife and Natural Environment Act (Northern Ireland) 2011	Primary Legislation	39	Northern Ireland	Yes	No	No	No	Referenced by Welfare of Animals Act (Northern Ireland) 1972	referenced in law	No	SW + LMcD	Yes	Administrative only
40Wildlife and Natural Environment Act (Northern Ireland) 2011NI	Wildlife and Natural Environment Act (Northern Ireland) 2011	Primary Legislation	40	Northern Ireland	Yes	No	No	No	Referenced by Welfare of Animals Act (Northern Ireland) 1972	referenced in law	No	SW + LMcD	Yes	Supporting info
41Wildlife and Natural Environment Act (Northern Ireland) 2011NI	Wildlife and Natural Environment Act (Northern Ireland) 2011	Primary Legislation	41	Northern Ireland	Yes	No	No	No	Referenced by Welfare of Animals Act (Northern Ireland) 1972	referenced in law	No	SW + LMcD	Yes	Supporting info
42Wildlife and Natural Environment Act (Northern Ireland) 2011NI	Wildlife and Natural Environment Act (Northern Ireland) 2011	Primary Legislation	42	Northern Ireland	Yes	No	No	No	Referenced by Welfare of Animals Act (Northern Ireland) 1972	referenced in law	No	SW + LMcD	Yes	Supporting info
SchClean Neighbourhoods and Environment Act (Northern Ireland) 2011NI	Clean Neighbourhoods and Environment Act (Northern Ireland) 2011	Primary Legislation	Sch	Northern Ireland	Yes	No	No	No	Dogs Trust - Northern Ireland	dog organisation	No	SW	Yes	Schedule
40Clean Neighbourhoods and Environment Act (Northern Ireland) 2011NI	Clean Neighbourhoods and Environment Act (Northern Ireland) 2011	Primary Legislation	40	Northern Ireland	Yes	No	No	No	Dogs Trust - Northern Ireland	dog organisation	No	SW + LMcD	No		Yes	No	No	No	No	No	No	No	No	No	Yes	Yes	No	No	No	No	Yes	No	allows local authorities to reduce the agency of dogs	No	reduces the level of agency and places dogs can go	No	places greater responsibilities on dogs and restricts what a dog owner can do and go	Yes	creates areas with no dogs altogether or no off lead dogs. Also makes sure owners pick up dog poo	Yes	can be used by councils to reduce dog faeces	40Clean Neighbourhoods and Environment Act (Northern Ireland) 2011NI, 201Local Government (Scotland) Act 1973S, 59Anti-social Behaviour, Crime and Policing Act 2014E+W, 59Anti-social Behaviour, Crime and Policing Act 2014E+W
41Clean Neighbourhoods and Environment Act (Northern Ireland) 2011NI	Clean Neighbourhoods and Environment Act (Northern Ireland) 2011	Primary Legislation	41	Northern Ireland	Yes	No	No	No	Dogs Trust - Northern Ireland	dog organisation	No	SW + LMcD	Yes	Administrative only
42Clean Neighbourhoods and Environment Act (Northern Ireland) 2011NI	Clean Neighbourhoods and Environment Act (Northern Ireland) 2011	Primary Legislation	42	Northern Ireland	Yes	No	No	No	Dogs Trust - Northern Ireland	dog organisation	No	SW + LMcD	Yes	Administrative only
43Clean Neighbourhoods and Environment Act (Northern Ireland) 2011NI	Clean Neighbourhoods and Environment Act (Northern Ireland) 2011	Primary Legislation	43	Northern Ireland	Yes	No	No	No	Dogs Trust - Northern Ireland	dog organisation	No	SW + LMcD	Yes	Administrative only
44Clean Neighbourhoods and Environment Act (Northern Ireland) 2011NI	Clean Neighbourhoods and Environment Act (Northern Ireland) 2011	Primary Legislation	44	Northern Ireland	Yes	No	No	No	Dogs Trust - Northern Ireland	dog organisation	No	SW + LMcD	Yes	Administrative only
45Clean Neighbourhoods and Environment Act (Northern Ireland) 2011NI	Clean Neighbourhoods and Environment Act (Northern Ireland) 2011	Primary Legislation	45	Northern Ireland	Yes	No	No	No	Dogs Trust - Northern Ireland	dog organisation	No	SW + LMcD	Yes	Administrative only
46Clean Neighbourhoods and Environment Act (Northern Ireland) 2011NI	Clean Neighbourhoods and Environment Act (Northern Ireland) 2011	Primary Legislation	46	Northern Ireland	Yes	No	No	No	Dogs Trust - Northern Ireland	dog organisation	No	SW + LMcD	Yes	Administrative only
47Clean Neighbourhoods and Environment Act (Northern Ireland) 2011NI	Clean Neighbourhoods and Environment Act (Northern Ireland) 2011	Primary Legislation	47	Northern Ireland	Yes	No	No	No	Dogs Trust - Northern Ireland	dog organisation	No	SW + LMcD	Yes	Administrative only
60Clean Neighbourhoods and Environment Act (Northern Ireland) 2011NI	Clean Neighbourhoods and Environment Act (Northern Ireland) 2011	Primary Legislation	60	Northern Ireland	Yes	No	No	No	Dogs Trust - Northern Ireland	dog organisation	No	SW + LMcD	Yes	Inserting into an existing law
61Clean Neighbourhoods and Environment Act (Northern Ireland) 2011NI	Clean Neighbourhoods and Environment Act (Northern Ireland) 2011	Primary Legislation	61	Northern Ireland	Yes	No	No	No	Dogs Trust - Northern Ireland	dog organisation	No	SW + LMcD	Yes	Inserting into an existing law
62Clean Neighbourhoods and Environment Act (Northern Ireland) 2011NI	Clean Neighbourhoods and Environment Act (Northern Ireland) 2011	Primary Legislation	62	Northern Ireland	Yes	No	No	No	Dogs Trust - Northern Ireland	dog organisation	No	SW + LMcD	Yes	Administrative only
63Clean Neighbourhoods and Environment Act (Northern Ireland) 2011NI	Clean Neighbourhoods and Environment Act (Northern Ireland) 2011	Primary Legislation	63	Northern Ireland	Yes	No	No	No	Dogs Trust - Northern Ireland	dog organisation	No	SW + LMcD	No		Yes	No	No	No	No	No	No	No	No	No	No	No	Yes	No	No	No	No	No Impact	no impact on the dog which is barking or causing issues	Yes	barking can be disruptive to other dogs living nearby possibly causing increased stress	No	places responsibility on owner to stop nuisance caused by dog	Yes	prevents nuisance that causes stress or health issues to the public living nearby	No Impact	no impact	63Clean Neighbourhoods and Environment Act (Northern Ireland) 2011NI, 79Environmental Protection Act 1990S, 79Environmental Protection Act 1990E+W, 79Environmental Protection Act 1990E+W
64Clean Neighbourhoods and Environment Act (Northern Ireland) 2011NI	Clean Neighbourhoods and Environment Act (Northern Ireland) 2011	Primary Legislation	64	Northern Ireland	Yes	No	No	No	Dogs Trust - Northern Ireland	dog organisation	No	SW + LMcD	Yes	Administrative only
65Clean Neighbourhoods and Environment Act (Northern Ireland) 2011NI	Clean Neighbourhoods and Environment Act (Northern Ireland) 2011	Primary Legislation	65	Northern Ireland	Yes	No	No	No	Dogs Trust - Northern Ireland	dog organisation	No	SW + LMcD	Yes	Administrative only
66Clean Neighbourhoods and Environment Act (Northern Ireland) 2011NI	Clean Neighbourhoods and Environment Act (Northern Ireland) 2011	Primary Legislation	66	Northern Ireland	Yes	No	No	No	Dogs Trust - Northern Ireland	dog organisation	No	SW + LMcD	Yes	Not applicable to dog owners
67Clean Neighbourhoods and Environment Act (Northern Ireland) 2011NI	Clean Neighbourhoods and Environment Act (Northern Ireland) 2011	Primary Legislation	67	Northern Ireland	Yes	No	No	No	Dogs Trust - Northern Ireland	dog organisation	No	SW + LMcD	Yes	Administrative only
68Clean Neighbourhoods and Environment Act (Northern Ireland) 2011NI	Clean Neighbourhoods and Environment Act (Northern Ireland) 2011	Primary Legislation	68	Northern Ireland	Yes	No	No	No	Dogs Trust - Northern Ireland	dog organisation	No	SW + LMcD	Yes	Administrative only
69Clean Neighbourhoods and Environment Act (Northern Ireland) 2011NI	Clean Neighbourhoods and Environment Act (Northern Ireland) 2011	Primary Legislation	69	Northern Ireland	Yes	No	No	No	Dogs Trust - Northern Ireland	dog organisation	No	SW + LMcD	Yes	Administrative only
70Clean Neighbourhoods and Environment Act (Northern Ireland) 2011NI	Clean Neighbourhoods and Environment Act (Northern Ireland) 2011	Primary Legislation	70	Northern Ireland	Yes	No	No	No	Dogs Trust - Northern Ireland	dog organisation	No	SW + LMcD	Yes	Administrative only
71Clean Neighbourhoods and Environment Act (Northern Ireland) 2011NI	Clean Neighbourhoods and Environment Act (Northern Ireland) 2011	Primary Legislation	71	Northern Ireland	Yes	No	No	No	Dogs Trust - Northern Ireland	dog organisation	No	SW + LMcD	Yes	Not applicable to dog owners
1The Dogs (Licensing and Identification) Regulations (Northern Ireland) 2012NI	The Dogs (Licensing and Identification) Regulations (Northern Ireland) 2012	Secondary Legislation	1	Northern Ireland	Yes	No	No	No	title search for dog	systematic search	No	SW + LMcD	Yes	Supporting info
2The Dogs (Licensing and Identification) Regulations (Northern Ireland) 2012NI	The Dogs (Licensing and Identification) Regulations (Northern Ireland) 2012	Secondary Legislation	2	Northern Ireland	Yes	No	No	No	title search for dog	systematic search	No	SW + LMcD	Yes	Supporting info
3The Dogs (Licensing and Identification) Regulations (Northern Ireland) 2012NI	The Dogs (Licensing and Identification) Regulations (Northern Ireland) 2012	Secondary Legislation	3	Northern Ireland	Yes	No	No	No	title search for dog	systematic search	No	SW + LMcD	Yes	Administrative only
4The Dogs (Licensing and Identification) Regulations (Northern Ireland) 2012NI	The Dogs (Licensing and Identification) Regulations (Northern Ireland) 2012	Secondary Legislation	4	Northern Ireland	Yes	No	No	No	title search for dog	systematic search	No	SW + LMcD	Yes	Administrative only
5The Dogs (Licensing and Identification) Regulations (Northern Ireland) 2012NI	The Dogs (Licensing and Identification) Regulations (Northern Ireland) 2012	Secondary Legislation	5	Northern Ireland	Yes	No	No	No	title search for dog	systematic search	No	SW + LMcD	Yes	Administrative only
6The Dogs (Licensing and Identification) Regulations (Northern Ireland) 2012NI	The Dogs (Licensing and Identification) Regulations (Northern Ireland) 2012	Secondary Legislation	6	Northern Ireland	Yes	No	No	No	title search for dog	systematic search	No	SW + LMcD	No		Yes	No	No	No	No	Yes	No	No	No	No	No	No	No	No	No	No	No	Yes	It enables the owner to be traced	No	reduces straying	No	places an obligation on the owner	Yes	prevents dogs straying	No	wildlife impacts were not known at time of law creation	6The Dogs (Licensing and Identification) Regulations (Northern Ireland) 2012NI, 2The Control of Dogs Order 1992S+E+W, 2The Control of Dogs Order 1992S+E+W, 2The Control of Dogs Order 1992S+E+W
7The Dogs (Licensing and Identification) Regulations (Northern Ireland) 2012NI	The Dogs (Licensing and Identification) Regulations (Northern Ireland) 2012	Secondary Legislation	7	Northern Ireland	Yes	No	No	No	title search for dog	systematic search	Yes	SW + LMcD	Yes	Section repealed
8The Dogs (Licensing and Identification) Regulations (Northern Ireland) 2012NI	The Dogs (Licensing and Identification) Regulations (Northern Ireland) 2012	Secondary Legislation	8	Northern Ireland	Yes	No	No	No	title search for dog	systematic search	No	SW + LMcD	No		Yes	No	No	No	No	Yes	No	No	No	No	No	No	No	No	No	No	No	Yes	aim of microchipping is to help with reunification of dog with owner and there are exemptions if a dog cant be microchipped for health reasons. Also microchipping is not painful to insert and risks to health are extremely small	No Impact	no impact	No	places an obligation on the owner	Yes	to increase the likelihood of reunification it may decrease the costs of boarding and managing stray dogs for local council. Also there will be less dogs straying	No Impact	no impact	8The Dogs (Licensing and Identification) Regulations (Northern Ireland) 2012NI
9The Dogs (Licensing and Identification) Regulations (Northern Ireland) 2012NI	The Dogs (Licensing and Identification) Regulations (Northern Ireland) 2012	Secondary Legislation	9	Northern Ireland	Yes	No	No	No	title search for dog	systematic search	No	SW + LMcD	No		Yes	No	No	No	No	Yes	No	No	No	No	No	No	No	No	No	No	No	Yes	ensures a microchip is implanted by a vet or someone who knows how to do it	No Impact	no impact	Yes	reduces the cost of microchip because anyone can do it	No Impact	no impact	No Impact	no impact	9The Dogs (Licensing and Identification) Regulations (Northern Ireland) 2012NI, 3The Microchipping of Dogs (Scotland) Regulations 2016S, 10The Microchipping of Cats and Dogs (England) Regulations 2023E, 9The Microchipping of Dogs (Wales) Regulations 2015W
9AThe Dogs (Licensing and Identification) Regulations (Northern Ireland) 2012NI	The Dogs (Licensing and Identification) Regulations (Northern Ireland) 2012	Secondary Legislation	9A	Northern Ireland	Yes	No	No	No	title search for dog	systematic search	No	SW + LMcD	No		Yes	No	No	No	No	Yes	No	No	No	No	No	No	No	No	No	No	No	Yes	ensures details are up to date increasing the likelihood of reunification	Yes	reduces dogs straying	No	places an obligation on the owner	Yes	increases the likelihood that owners will be reunited with their dogs reducing the financial burden on councils housing them until they are reunited or rehomed	No Impact	no impact	9AThe Dogs (Licensing and Identification) Regulations (Northern Ireland) 2012NI, 10The Microchipping of Dogs (Scotland) Regulations 2016S, 9The Microchipping of Cats and Dogs (England) Regulations 2023E, 8The Microchipping of Dogs (Wales) Regulations 2015W
10The Dogs (Licensing and Identification) Regulations (Northern Ireland) 2012NI	The Dogs (Licensing and Identification) Regulations (Northern Ireland) 2012	Secondary Legislation	10	Northern Ireland	Yes	No	No	No	title search for dog	systematic search	No	SW + LMcD	No		Yes	No	No	No	No	Yes	No	No	No	No	Yes	No	No	No	No	No	Yes	No	the dog will likely be stressed if seized	Yes	ensures all dogs have a microchip so reduces straying	No	dog can be seized and owner can be guilty of offence	Yes	ensures all dogs are microchipped so reduces strays	No Impact	no impact	10The Dogs (Licensing and Identification) Regulations (Northern Ireland) 2012NI, 12The Microchipping of Dogs (Scotland) Regulations 2016S, 13The Microchipping of Cats and Dogs (England) Regulations 2023E, 12The Microchipping of Dogs (Wales) Regulations 2015W
11The Dogs (Licensing and Identification) Regulations (Northern Ireland) 2012NI	The Dogs (Licensing and Identification) Regulations (Northern Ireland) 2012	Secondary Legislation	11	Northern Ireland	Yes	No	No	No	title search for dog	systematic search	No	SW + LMcD	No		Yes	No	No	No	No	Yes	No	No	No	No	No	No	No	No	No	No	No	Yes	ensures correct info regarding their owner is being kept	No	reduces straying	No	places an obligation on owner to keep record up to date which arguably could benefit them	Yes	hopefully avoids straying dogs	No Impact	no impact - no evidence that it intends to impact other animals	11The Dogs (Licensing and Identification) Regulations (Northern Ireland) 2012NI
12The Dogs (Licensing and Identification) Regulations (Northern Ireland) 2012NI	The Dogs (Licensing and Identification) Regulations (Northern Ireland) 2012	Secondary Legislation	12	Northern Ireland	Yes	No	No	No	title search for dog	systematic search	No	SW + LMcD	Yes	Administrative only
Sch 7The Dogs (Licensing and Identification) Regulations (Northern Ireland) 2012NI	The Dogs (Licensing and Identification) Regulations (Northern Ireland) 2012	Secondary Legislation	Sch 7	Northern Ireland	Yes	No	No	No	title search for dog	systematic search	No	SW + LMcD	Yes	Schedule
Sch 8The Dogs (Licensing and Identification) Regulations (Northern Ireland) 2012NI	The Dogs (Licensing and Identification) Regulations (Northern Ireland) 2012	Secondary Legislation	Sch 8	Northern Ireland	Yes	No	No	No	title search for dog	systematic search	No	SW + LMcD	Yes	Schedule
1The Dogs (Licensing and Identification) (Amendment) Regulations (Northern Ireland) 2014NI	The Dogs (Licensing and Identification) (Amendment) Regulations (Northern Ireland) 2014	Secondary Legislation	1	Northern Ireland	Yes	No	No	No	title search for dog	systematic search	No	SW + LMcD	Yes	Supporting info
2The Dogs (Licensing and Identification) (Amendment) Regulations (Northern Ireland) 2014NI	The Dogs (Licensing and Identification) (Amendment) Regulations (Northern Ireland) 2014	Secondary Legislation	2	Northern Ireland	Yes	No	No	No	title search for dog	systematic search	No	SW + LMcD	Yes	Inserting into an existing law
ENThe Dogs (Licensing and Identification) (Amendment) Regulations (Northern Ireland) 2014NI	The Dogs (Licensing and Identification) (Amendment) Regulations (Northern Ireland) 2014	Secondary Legislation	EN	Northern Ireland	Yes	No	No	No	title search for dog	systematic search	No	SW + LMcD	Yes	Supporting info
79Environmental Protection Act 1990E+W	Environmental Protection Act 1990	Primary Legislation	79	England and Wales	No	Yes	No	Yes	Blue Cross	dog organisation	No	SW + LMcD	No		Yes	No	No	No	No	No	No	No	No	No	No	No	Yes	No	No	No	No	No	dog might be exhibiting natural behaviours or is indicating that it requires needs that are not being met and these are being banned	Yes	prevents dogs from barking excessively or doing something else that impact the mental and physical health of dogs nearby	No	places a responsibility on dog owners to stop their dog from being a nuisance	Yes	prevents dogs from causing physical or mental distress to those living around them	No Impact	no impact	63Clean Neighbourhoods and Environment Act (Northern Ireland) 2011NI, 79Environmental Protection Act 1990S, 79Environmental Protection Act 1990E+W, 79Environmental Protection Act 1990E+W
79Environmental Protection Act 1990S	Environmental Protection Act 1990	Primary Legislation	79	Scotland	No	No	Yes	No	Blue Cross	dog organisation	No	SW + LMcD	No		Yes	No	No	No	No	No	No	No	No	No	No	No	Yes	No	No	No	No	No	dog might be exhibiting natural behaviours or is indicating that it requires needs that are not being met and these are being banned	Yes	prevents dogs from barking excessively or doing something else that impact the mental and physical health of dogs nearby	No	places a responsibility on dog owners to stop their dog from being a nuisance	Yes	prevents dogs from causing physical or mental distress to those living around them	No Impact	no impact	63Clean Neighbourhoods and Environment Act (Northern Ireland) 2011NI, 79Environmental Protection Act 1990S, 79Environmental Protection Act 1990E+W, 79Environmental Protection Act 1990E+W
80Environmental Protection Act 1990E+W	Environmental Protection Act 1990	Primary Legislation	80	England and Wales	No	Yes	No	Yes	Blue Cross	dog organisation	No	SW + LMcD	Yes	Administrative only
80Environmental Protection Act 1990S	Environmental Protection Act 1990	Primary Legislation	80	Scotland	No	No	Yes	No	Blue Cross	dog organisation	No	SW + LMcD	Yes	Administrative only
80ZAEnvironmental Protection Act 1990S	Environmental Protection Act 1990	Primary Legislation	80ZA	Scotland	No	No	Yes	No	Blue Cross	dog organisation	No	SW + LMcD	Yes	Administrative only
80AEnvironmental Protection Act 1990S+E+W	Environmental Protection Act 1990	Primary Legislation	80A	England, Scotland and Wales	No	Yes	Yes	Yes	Blue Cross	dog organisation	No	SW + LMcD	Yes	Administrative only
81Environmental Protection Act 1990E+W	Environmental Protection Act 1990	Primary Legislation	81	England and Wales	No	Yes	No	Yes	Blue Cross	dog organisation	No	SW + LMcD	Yes	Administrative only
81Environmental Protection Act 1990S	Environmental Protection Act 1990	Primary Legislation	81	Scotland	No	No	Yes	No	Blue Cross	dog organisation	No	SW + LMcD	Yes	Administrative only
81AEnvironmental Protection Act 1990E+W	Environmental Protection Act 1990	Primary Legislation	81A	England and Wales	No	Yes	No	Yes	Blue Cross	dog organisation	No	SW + LMcD	Yes	Administrative only
81BEnvironmental Protection Act 1990E+W	Environmental Protection Act 1990	Primary Legislation	81B	England and Wales	No	Yes	No	Yes	Blue Cross	dog organisation	No	SW + LMcD	Yes	Administrative only
82Environmental Protection Act 1990E+W	Environmental Protection Act 1990	Primary Legislation	82	England and Wales	No	Yes	No	Yes	Blue Cross	dog organisation	No	SW + LMcD	Yes	Administrative only
83Environmental Protection Act 1990S+E+W	Environmental Protection Act 1990	Primary Legislation	83	England, Scotland and Wales	No	Yes	Yes	Yes	Blue Cross	dog organisation	Yes	SW	Yes	Section repealed
84Environmental Protection Act 1990E+W	Environmental Protection Act 1990	Primary Legislation	84	England and Wales	No	Yes	No	Yes	Blue Cross	dog organisation	No	SW	Yes	Not applicable to dog owners
85Environmental Protection Act 1990E+W	Environmental Protection Act 1990	Primary Legislation	85	England and Wales	No	Yes	No	Yes	Blue Cross	dog organisation	Yes	SW	Yes	Section repealed
149Environmental Protection Act 1990S+E+W	Environmental Protection Act 1990	Primary Legislation	149	England, Scotland and Wales	No	Yes	Yes	Yes	Blue Cross	dog organisation	No	SW + LMcD	No		Yes	No	No	No	No	No	No	No	No	No	Yes	No	No	No	No	No	No	No	limits the agency of dogs to choose where to spend their time	No	limits the agency of dogs to choose where to spend their time	No	limits the choices of how a dog owner might want to practice dog ownership	Yes	prevents dogs from straying, possibly chasing livestock, causing a nuisance or being dangerous	Yes	prevents dogs from being unsupervised and allowing them to disturb wildlife	23The Dogs (Northern Ireland) Order 1983NI, 149Environmental Protection Act 1990S+E+W, 149Environmental Protection Act 1990S+E+W, 149Environmental Protection Act 1990S+E+W
150Environmental Protection Act 1990S+E+W	Environmental Protection Act 1990	Primary Legislation	150	England, Scotland and Wales	No	Yes	Yes	Yes	Blue Cross	dog organisation	No	SW + LMcD	No		Yes	No	No	No	No	No	No	No	No	No	Yes	No	No	No	No	No	No	Yes	ensures the dog can be returned to their owner and is not just kept by whoever finds them	No Impact	no impact	Yes	ensures a dog owner can have their dog returned to them if someone finds their dog.	No Impact	no impact - the dog is no longer straying regardless of who owns them	No Impact	no impact	24The Dogs (Northern Ireland) Order 1983NI, 150Environmental Protection Act 1990S+E+W, 150Environmental Protection Act 1990S+E+W, 150Environmental Protection Act 1990S+E+W
151Environmental Protection Act 1990S+E+W	Environmental Protection Act 1990	Primary Legislation	151	England, Scotland and Wales	No	Yes	Yes	Yes	Blue Cross	dog organisation	No	SW + LMcD	Yes	Inserting into an existing law
55Clean Neighbourhoods and Environment Act 2005E+W	Clean Neighbourhoods and Environment Act 2005	Primary Legislation	55	England and Wales	No	Yes	No	Yes	Referenced by Environmental Protection Act 1990	referenced in law	Yes	SW + LMcD	Yes	Section repealed
56Clean Neighbourhoods and Environment Act 2005E+W	Clean Neighbourhoods and Environment Act 2005	Primary Legislation	56	England and Wales	No	Yes	No	Yes	Referenced by Environmental Protection Act 1990	referenced in law	Yes	SW + LMcD	Yes	Section repealed
57Clean Neighbourhoods and Environment Act 2005E+W	Clean Neighbourhoods and Environment Act 2005	Primary Legislation	57	England and Wales	No	Yes	No	Yes	Referenced by Environmental Protection Act 1990	referenced in law	Yes	SW + LMcD	Yes	Section repealed
58Clean Neighbourhoods and Environment Act 2005E+W	Clean Neighbourhoods and Environment Act 2005	Primary Legislation	58	England and Wales	No	Yes	No	Yes	Referenced by Environmental Protection Act 1990	referenced in law	Yes	SW + LMcD	Yes	Section repealed
59Clean Neighbourhoods and Environment Act 2005E+W	Clean Neighbourhoods and Environment Act 2005	Primary Legislation	59	England and Wales	No	Yes	No	Yes	Referenced by Environmental Protection Act 1990	referenced in law	Yes	SW + LMcD	Yes	Section repealed
60Clean Neighbourhoods and Environment Act 2005E+W	Clean Neighbourhoods and Environment Act 2005	Primary Legislation	60	England and Wales	No	Yes	No	Yes	Referenced by Environmental Protection Act 1990	referenced in law	Yes	SW + LMcD	Yes	Section repealed
61Clean Neighbourhoods and Environment Act 2005E+W	Clean Neighbourhoods and Environment Act 2005	Primary Legislation	61	England and Wales	No	Yes	No	Yes	Referenced by Environmental Protection Act 1990	referenced in law	Yes	SW + LMcD	Yes	Section repealed
62Clean Neighbourhoods and Environment Act 2005E+W	Clean Neighbourhoods and Environment Act 2005	Primary Legislation	62	England and Wales	No	Yes	No	Yes	Referenced by Environmental Protection Act 1990	referenced in law	Yes	SW + LMcD	Yes	Section repealed
63Clean Neighbourhoods and Environment Act 2005E+W	Clean Neighbourhoods and Environment Act 2005	Primary Legislation	63	England and Wales	No	Yes	No	Yes	Referenced by Environmental Protection Act 1990	referenced in law	Yes	SW + LMcD	Yes	Section repealed
64Clean Neighbourhoods and Environment Act 2005E+W	Clean Neighbourhoods and Environment Act 2005	Primary Legislation	64	England and Wales	No	Yes	No	Yes	Referenced by Environmental Protection Act 1990	referenced in law	Yes	SW + LMcD	Yes	Section repealed
65Clean Neighbourhoods and Environment Act 2005E+W	Clean Neighbourhoods and Environment Act 2005	Primary Legislation	65	England and Wales	No	Yes	No	Yes	Referenced by Environmental Protection Act 1990	referenced in law	Yes	SW + LMcD	Yes	Section repealed
66Clean Neighbourhoods and Environment Act 2005E+W	Clean Neighbourhoods and Environment Act 2005	Primary Legislation	66	England and Wales	No	Yes	No	Yes	Referenced by Environmental Protection Act 1990	referenced in law	Yes	SW + LMcD	Yes	Section repealed
67Clean Neighbourhoods and Environment Act 2005E+W	Clean Neighbourhoods and Environment Act 2005	Primary Legislation	67	England and Wales	No	Yes	No	Yes	Referenced by Environmental Protection Act 1990	referenced in law	Yes	SW + LMcD	Yes	Section repealed
68Clean Neighbourhoods and Environment Act 2005E+W	Clean Neighbourhoods and Environment Act 2005	Primary Legislation	68	England and Wales	No	Yes	No	Yes	Referenced by Environmental Protection Act 1990	referenced in law	Yes	SW + LMcD	Yes	Section repealed
82Clean Neighbourhoods and Environment Act 2005E+W	Clean Neighbourhoods and Environment Act 2005	Primary Legislation	82	England and Wales	No	Yes	No	Yes	Referenced by Environmental Protection Act 1990	referenced in law	No	SW + LMcD	Yes	Inserting into an existing law
83Clean Neighbourhoods and Environment Act 2005E+W	Clean Neighbourhoods and Environment Act 2005	Primary Legislation	83	England and Wales	No	Yes	No	Yes	Referenced by Environmental Protection Act 1990	referenced in law	No	SW + LMcD	Yes	Inserting into an existing law
84Clean Neighbourhoods and Environment Act 2005E+W	Clean Neighbourhoods and Environment Act 2005	Primary Legislation	84	England and Wales	No	Yes	No	Yes	Referenced by Environmental Protection Act 1990	referenced in law	No	SW + LMcD	Yes	Administrative only
85Clean Neighbourhoods and Environment Act 2005E+W	Clean Neighbourhoods and Environment Act 2005	Primary Legislation	85	England and Wales	No	Yes	No	Yes	Referenced by Environmental Protection Act 1990	referenced in law	No	SW + LMcD	Yes	Inserting into an existing law
86Clean Neighbourhoods and Environment Act 2005E+W	Clean Neighbourhoods and Environment Act 2005	Primary Legislation	86	England and Wales	No	Yes	No	Yes	Referenced by Environmental Protection Act 1990	referenced in law	No	SW + LMcD	Yes	Inserting into an existing law
Sch 1(1)Clean Neighbourhoods and Environment Act 2005E+W	Clean Neighbourhoods and Environment Act 2005	Primary Legislation	Sch 1(1)	England and Wales	No	Yes	No	Yes	Referenced by Environmental Protection Act 1990	referenced in law	No	SW + LMcD	Yes	Schedule
Sch 1(2)Clean Neighbourhoods and Environment Act 2005E+W	Clean Neighbourhoods and Environment Act 2005	Primary Legislation	Sch 1(2)	England and Wales	No	Yes	No	Yes	Referenced by Environmental Protection Act 1990	referenced in law	No	SW + LMcD	Yes	Schedule
Sch 1(3)Clean Neighbourhoods and Environment Act 2005E+W	Clean Neighbourhoods and Environment Act 2005	Primary Legislation	Sch 1(3)	England and Wales	No	Yes	No	Yes	Referenced by Environmental Protection Act 1990	referenced in law	No	SW + LMcD	Yes	Schedule
Sch 1(4)Clean Neighbourhoods and Environment Act 2005E+W	Clean Neighbourhoods and Environment Act 2005	Primary Legislation	Sch 1(4)	England and Wales	No	Yes	No	Yes	Referenced by Environmental Protection Act 1990	referenced in law	No	SW + LMcD	Yes	Schedule
Sch 1(5)Clean Neighbourhoods and Environment Act 2005E+W	Clean Neighbourhoods and Environment Act 2005	Primary Legislation	Sch 1(5)	England and Wales	No	Yes	No	Yes	Referenced by Environmental Protection Act 1990	referenced in law	No	SW + LMcD	Yes	Schedule
Sch 1(6)Clean Neighbourhoods and Environment Act 2005E+W	Clean Neighbourhoods and Environment Act 2005	Primary Legislation	Sch 1(6)	England and Wales	No	Yes	No	Yes	Referenced by Environmental Protection Act 1990	referenced in law	No	SW + LMcD	Yes	Schedule
Sch 1(7)Clean Neighbourhoods and Environment Act 2005E+W	Clean Neighbourhoods and Environment Act 2005	Primary Legislation	Sch 1(7)	England and Wales	No	Yes	No	Yes	Referenced by Environmental Protection Act 1990	referenced in law	No	SW + LMcD	Yes	Schedule
Sch 1(8)Clean Neighbourhoods and Environment Act 2005E+W	Clean Neighbourhoods and Environment Act 2005	Primary Legislation	Sch 1(8)	England and Wales	No	Yes	No	Yes	Referenced by Environmental Protection Act 1990	referenced in law	No	SW + LMcD	Yes	Schedule
Sch 1(9)Clean Neighbourhoods and Environment Act 2005E+W	Clean Neighbourhoods and Environment Act 2005	Primary Legislation	Sch 1(9)	England and Wales	No	Yes	No	Yes	Referenced by Environmental Protection Act 1990	referenced in law	No	SW + LMcD	Yes	Schedule
Sch 1(10)Clean Neighbourhoods and Environment Act 2005E+W	Clean Neighbourhoods and Environment Act 2005	Primary Legislation	Sch 1(10)	England and Wales	No	Yes	No	Yes	Referenced by Environmental Protection Act 1990	referenced in law	No	SW + LMcD	Yes	Schedule
Sch 1(11)Clean Neighbourhoods and Environment Act 2005E+W	Clean Neighbourhoods and Environment Act 2005	Primary Legislation	Sch 1(11)	England and Wales	No	Yes	No	Yes	Referenced by Environmental Protection Act 1990	referenced in law	No	SW + LMcD	Yes	Schedule
Sch 1(12)Clean Neighbourhoods and Environment Act 2005E+W	Clean Neighbourhoods and Environment Act 2005	Primary Legislation	Sch 1(12)	England and Wales	No	Yes	No	Yes	Referenced by Environmental Protection Act 1990	referenced in law	No	SW + LMcD	Yes	Schedule
Sch 1(13)Clean Neighbourhoods and Environment Act 2005E+W	Clean Neighbourhoods and Environment Act 2005	Primary Legislation	Sch 1(13)	England and Wales	No	Yes	No	Yes	Referenced by Environmental Protection Act 1990	referenced in law	No	SW + LMcD	Yes	Schedule
Sch 1(14)Clean Neighbourhoods and Environment Act 2005E+W	Clean Neighbourhoods and Environment Act 2005	Primary Legislation	Sch 1(14)	England and Wales	No	Yes	No	Yes	Referenced by Environmental Protection Act 1990	referenced in law	No	SW + LMcD	Yes	Schedule
1Dogs (Amendment) Act (Northern Ireland) 2001NI	Dogs (Amendment) Act (Northern Ireland) 2001	Primary Legislation	1	Northern Ireland	Yes	No	No	No	title search for dog	systematic search	No	SW + LMcD	Yes	Inserting into an existing law
2Dogs (Amendment) Act (Northern Ireland) 2001NI	Dogs (Amendment) Act (Northern Ireland) 2001	Primary Legislation	2	Northern Ireland	Yes	No	No	No	title search for dog	systematic search	No	SW + LMcD	Yes	Administrative only
3Dogs (Amendment) Act (Northern Ireland) 2001NI	Dogs (Amendment) Act (Northern Ireland) 2001	Primary Legislation	3	Northern Ireland	Yes	No	No	No	title search for dog	systematic search	Yes	SW + LMcD	Yes	Section repealed
4Dogs (Amendment) Act (Northern Ireland) 2001NI	Dogs (Amendment) Act (Northern Ireland) 2001	Primary Legislation	4	Northern Ireland	Yes	No	No	No	title search for dog	systematic search	Yes	SW + LMcD	Yes	Section repealed
5Dogs (Amendment) Act (Northern Ireland) 2001NI	Dogs (Amendment) Act (Northern Ireland) 2001	Primary Legislation	5	Northern Ireland	Yes	No	No	No	title search for dog	systematic search	No	SW + LMcD	Yes	Administrative only
6Dogs (Amendment) Act (Northern Ireland) 2001NI	Dogs (Amendment) Act (Northern Ireland) 2001	Primary Legislation	6	Northern Ireland	Yes	No	No	No	title search for dog	systematic search	No	SW + LMcD	Yes	Supporting info
1The Dog Control Orders (Prescribed Offences and Penalties, etc.) Regulations (Northern Ireland) 2012NI	The Dog Control Orders (Prescribed Offences and Penalties, etc.) Regulations (Northern Ireland) 2012	Secondary Legislation	1	Northern Ireland	Yes	No	No	No	title search for dog	systematic search	No	SW + LMcD	Yes	Supporting info
2The Dog Control Orders (Prescribed Offences and Penalties, etc.) Regulations (Northern Ireland) 2012NI	The Dog Control Orders (Prescribed Offences and Penalties, etc.) Regulations (Northern Ireland) 2012	Secondary Legislation	2	Northern Ireland	Yes	No	No	No	title search for dog	systematic search	No	SW + LMcD	Yes	Supporting info
3The Dog Control Orders (Prescribed Offences and Penalties, etc.) Regulations (Northern Ireland) 2012NI	The Dog Control Orders (Prescribed Offences and Penalties, etc.) Regulations (Northern Ireland) 2012	Secondary Legislation	3	Northern Ireland	Yes	No	No	No	title search for dog	systematic search	No	SW + LMcD	Yes	Administrative only
4The Dog Control Orders (Prescribed Offences and Penalties, etc.) Regulations (Northern Ireland) 2012NI	The Dog Control Orders (Prescribed Offences and Penalties, etc.) Regulations (Northern Ireland) 2012	Secondary Legislation	4	Northern Ireland	Yes	No	No	No	title search for dog	systematic search	No	SW + LMcD	Yes	Administrative only
5The Dog Control Orders (Prescribed Offences and Penalties, etc.) Regulations (Northern Ireland) 2012NI	The Dog Control Orders (Prescribed Offences and Penalties, etc.) Regulations (Northern Ireland) 2012	Secondary Legislation	5	Northern Ireland	Yes	No	No	No	title search for dog	systematic search	No	SW + LMcD	Yes	Administrative only
Sch 1(1)The Dog Control Orders (Prescribed Offences and Penalties, etc.) Regulations (Northern Ireland) 2012NI	The Dog Control Orders (Prescribed Offences and Penalties, etc.) Regulations (Northern Ireland) 2012	Secondary Legislation	Sch 1(1)	Northern Ireland	Yes	No	No	No	title search for dog	systematic search	No	SW + LMcD	Yes	Schedule
Sch 1(2)The Dog Control Orders (Prescribed Offences and Penalties, etc.) Regulations (Northern Ireland) 2012NI	The Dog Control Orders (Prescribed Offences and Penalties, etc.) Regulations (Northern Ireland) 2012	Secondary Legislation	Sch 1(2)	Northern Ireland	Yes	No	No	No	title search for dog	systematic search	No	SW + LMcD	Yes	Schedule
Sch 1(3)The Dog Control Orders (Prescribed Offences and Penalties, etc.) Regulations (Northern Ireland) 2012NI	The Dog Control Orders (Prescribed Offences and Penalties, etc.) Regulations (Northern Ireland) 2012	Secondary Legislation	Sch 1(3)	Northern Ireland	Yes	No	No	No	title search for dog	systematic search	No	SW + LMcD	Yes	Schedule
Sch 2(1)The Dog Control Orders (Prescribed Offences and Penalties, etc.) Regulations (Northern Ireland) 2012NI	The Dog Control Orders (Prescribed Offences and Penalties, etc.) Regulations (Northern Ireland) 2012	Secondary Legislation	Sch 2(1)	Northern Ireland	Yes	No	No	No	title search for dog	systematic search	No	SW + LMcD	Yes	Schedule
Sch 2(2)The Dog Control Orders (Prescribed Offences and Penalties, etc.) Regulations (Northern Ireland) 2012NI	The Dog Control Orders (Prescribed Offences and Penalties, etc.) Regulations (Northern Ireland) 2012	Secondary Legislation	Sch 2(2)	Northern Ireland	Yes	No	No	No	title search for dog	systematic search	No	SW + LMcD	Yes	Schedule
Sch 2(3)The Dog Control Orders (Prescribed Offences and Penalties, etc.) Regulations (Northern Ireland) 2012NI	The Dog Control Orders (Prescribed Offences and Penalties, etc.) Regulations (Northern Ireland) 2012	Secondary Legislation	Sch 2(3)	Northern Ireland	Yes	No	No	No	title search for dog	systematic search	No	SW + LMcD	Yes	Schedule
Sch 3(1)The Dog Control Orders (Prescribed Offences and Penalties, etc.) Regulations (Northern Ireland) 2012NI	The Dog Control Orders (Prescribed Offences and Penalties, etc.) Regulations (Northern Ireland) 2012	Secondary Legislation	Sch 3(1)	Northern Ireland	Yes	No	No	No	title search for dog	systematic search	No	SW + LMcD	Yes	Schedule
Sch 3(2)The Dog Control Orders (Prescribed Offences and Penalties, etc.) Regulations (Northern Ireland) 2012NI	The Dog Control Orders (Prescribed Offences and Penalties, etc.) Regulations (Northern Ireland) 2012	Secondary Legislation	Sch 3(2)	Northern Ireland	Yes	No	No	No	title search for dog	systematic search	No	SW + LMcD	Yes	Schedule
Sch 3(3)The Dog Control Orders (Prescribed Offences and Penalties, etc.) Regulations (Northern Ireland) 2012NI	The Dog Control Orders (Prescribed Offences and Penalties, etc.) Regulations (Northern Ireland) 2012	Secondary Legislation	Sch 3(3)	Northern Ireland	Yes	No	No	No	title search for dog	systematic search	No	SW + LMcD	Yes	Schedule
Sch 4(1)The Dog Control Orders (Prescribed Offences and Penalties, etc.) Regulations (Northern Ireland) 2012NI	The Dog Control Orders (Prescribed Offences and Penalties, etc.) Regulations (Northern Ireland) 2012	Secondary Legislation	Sch 4(1)	Northern Ireland	Yes	No	No	No	title search for dog	systematic search	No	SW + LMcD	Yes	Schedule
Sch 4(2)The Dog Control Orders (Prescribed Offences and Penalties, etc.) Regulations (Northern Ireland) 2012NI	The Dog Control Orders (Prescribed Offences and Penalties, etc.) Regulations (Northern Ireland) 2012	Secondary Legislation	Sch 4(2)	Northern Ireland	Yes	No	No	No	title search for dog	systematic search	No	SW + LMcD	Yes	Schedule
Sch 4(3)The Dog Control Orders (Prescribed Offences and Penalties, etc.) Regulations (Northern Ireland) 2012NI	The Dog Control Orders (Prescribed Offences and Penalties, etc.) Regulations (Northern Ireland) 2012	Secondary Legislation	Sch 4(3)	Northern Ireland	Yes	No	No	No	title search for dog	systematic search	No	SW + LMcD	Yes	Schedule
Sch 5(1)The Dog Control Orders (Prescribed Offences and Penalties, etc.) Regulations (Northern Ireland) 2012NI	The Dog Control Orders (Prescribed Offences and Penalties, etc.) Regulations (Northern Ireland) 2012	Secondary Legislation	Sch 5(1)	Northern Ireland	Yes	No	No	No	title search for dog	systematic search	No	SW + LMcD	Yes	Schedule
Sch 5(2)The Dog Control Orders (Prescribed Offences and Penalties, etc.) Regulations (Northern Ireland) 2012NI	The Dog Control Orders (Prescribed Offences and Penalties, etc.) Regulations (Northern Ireland) 2012	Secondary Legislation	Sch 5(2)	Northern Ireland	Yes	No	No	No	title search for dog	systematic search	No	SW + LMcD	Yes	Schedule
Sch 5(3)The Dog Control Orders (Prescribed Offences and Penalties, etc.) Regulations (Northern Ireland) 2012NI	The Dog Control Orders (Prescribed Offences and Penalties, etc.) Regulations (Northern Ireland) 2012	Secondary Legislation	Sch 5(3)	Northern Ireland	Yes	No	No	No	title search for dog	systematic search	No	SW + LMcD	Yes	Schedule
Sch 6(1)The Dog Control Orders (Prescribed Offences and Penalties, etc.) Regulations (Northern Ireland) 2012NI	The Dog Control Orders (Prescribed Offences and Penalties, etc.) Regulations (Northern Ireland) 2012	Secondary Legislation	Sch 6(1)	Northern Ireland	Yes	No	No	No	title search for dog	systematic search	No	SW + LMcD	Yes	Schedule
Sch 6(2)The Dog Control Orders (Prescribed Offences and Penalties, etc.) Regulations (Northern Ireland) 2012NI	The Dog Control Orders (Prescribed Offences and Penalties, etc.) Regulations (Northern Ireland) 2012	Secondary Legislation	Sch 6(2)	Northern Ireland	Yes	No	No	No	title search for dog	systematic search	No	SW + LMcD	Yes	Schedule
ENThe Dog Control Orders (Prescribed Offences and Penalties, etc.) Regulations (Northern Ireland) 2012NI	The Dog Control Orders (Prescribed Offences and Penalties, etc.) Regulations (Northern Ireland) 2012	Secondary Legislation	EN	Northern Ireland	Yes	No	No	No	title search for dog	systematic search	No	SW + LMcD	Yes	Supporting info
1Pet Animals Act 1951E+W	Pet Animals Act 1951	Primary Legislation	1	England, Scotland and Wales	No	Yes	Yes	Yes	title search for pet	systematic search	Yes	SW + LMcD	Yes	Section repealed
2Pet Animals Act 1951E+W	Pet Animals Act 1951	Primary Legislation	2	England, Scotland and Wales	No	Yes	Yes	Yes	title search for pet	systematic search	Yes	SW + LMcD	Yes	Section repealed
3Pet Animals Act 1951E+W	Pet Animals Act 1951	Primary Legislation	3	England, Scotland and Wales	No	Yes	Yes	Yes	title search for pet	systematic search	Yes	SW + LMcD	Yes	Section repealed
4Pet Animals Act 1951E+W	Pet Animals Act 1951	Primary Legislation	4	England, Scotland and Wales	No	Yes	Yes	Yes	title search for pet	systematic search	No	SW + LMcD	Yes	Not applicable to dog owners
5Pet Animals Act 1951E+W	Pet Animals Act 1951	Primary Legislation	5	England, Scotland and Wales	No	Yes	Yes	Yes	title search for pet	systematic search	No	SW + LMcD	Yes	Administrative only
6Pet Animals Act 1951E+W	Pet Animals Act 1951	Primary Legislation	6	England, Scotland and Wales	No	Yes	Yes	Yes	title search for pet	systematic search	No	SW + LMcD	Yes	Administrative only
7Pet Animals Act 1951E+W	Pet Animals Act 1951	Primary Legislation	7	England, Scotland and Wales	No	Yes	Yes	Yes	title search for pet	systematic search	No	SW + LMcD	Yes	Supporting info
8Pet Animals Act 1951E+W	Pet Animals Act 1951	Primary Legislation	8	England, Scotland and Wales	No	Yes	Yes	Yes	title search for pet	systematic search	No	SW + LMcD	Yes	Supporting info
1The Animal Welfare (Licensing of Activities Involving Animals) (England) Regulations 2018E	The Animal Welfare (Licensing of Activities Involving Animals) (England) Regulations 2018	Secondary Legislation	1	England	No	Yes	No	No	title search for animal welfare -farm -health	systematic search	No	SW + LMcD	Yes	Supporting info
2The Animal Welfare (Licensing of Activities Involving Animals) (England) Regulations 2018E	The Animal Welfare (Licensing of Activities Involving Animals) (England) Regulations 2018	Secondary Legislation	2	England	No	Yes	No	No	title search for animal welfare -farm -health	systematic search	No	SW + LMcD	Yes	Supporting info
3The Animal Welfare (Licensing of Activities Involving Animals) (England) Regulations 2018E	The Animal Welfare (Licensing of Activities Involving Animals) (England) Regulations 2018	Secondary Legislation	3	England	No	Yes	No	No	title search for animal welfare -farm -health	systematic search	No	SW + LMcD	No		No	Yes	No	Yes	Yes	No	No	No	No	Yes	No	No	No	Yes	Yes	No	Yes	Yes	ensures commercial activities are meeting animal welfare requirements	Yes	ensures commercial activities are meeting animal welfare requirements (dog pop impacted because these are services that all dogs might come into contact with)	Yes	ensures the owner's dogs being cared for in one of these activities are taken care of properly	No Impact	no impact - impacts businesses only	No Impact	no impact	3The Animal Welfare (Licensing of Activities Involving Animals) (Scotland) Regulations 2021S, 3The Animal Welfare (Licensing of Activities Involving Animals) (England) Regulations 2018E, 3The Animal Welfare (Licensing of Activities Involving Animals) (Wales) Regulations 2021W
4The Animal Welfare (Licensing of Activities Involving Animals) (England) Regulations 2018E	The Animal Welfare (Licensing of Activities Involving Animals) (England) Regulations 2018	Secondary Legislation	4	England	No	Yes	No	No	title search for animal welfare -farm -health	systematic search	No	SW + LMcD	Yes	Administrative only
5The Animal Welfare (Licensing of Activities Involving Animals) (England) Regulations 2018E	The Animal Welfare (Licensing of Activities Involving Animals) (England) Regulations 2018	Secondary Legislation	5	England	No	Yes	No	No	title search for animal welfare -farm -health	systematic search	No	SW + LMcD	Yes	Administrative only
6The Animal Welfare (Licensing of Activities Involving Animals) (England) Regulations 2018E	The Animal Welfare (Licensing of Activities Involving Animals) (England) Regulations 2018	Secondary Legislation	6	England	No	Yes	No	No	title search for animal welfare -farm -health	systematic search	No	SW + LMcD	Yes	Administrative only
7The Animal Welfare (Licensing of Activities Involving Animals) (England) Regulations 2018E	The Animal Welfare (Licensing of Activities Involving Animals) (England) Regulations 2018	Secondary Legislation	7	England	No	Yes	No	No	title search for animal welfare -farm -health	systematic search	No	SW + LMcD	Yes	Administrative only
8The Animal Welfare (Licensing of Activities Involving Animals) (England) Regulations 2018E	The Animal Welfare (Licensing of Activities Involving Animals) (England) Regulations 2018	Secondary Legislation	8	England	No	Yes	No	No	title search for animal welfare -farm -health	systematic search	No	SW + LMcD	Yes	Not applicable to dog owners
9The Animal Welfare (Licensing of Activities Involving Animals) (England) Regulations 2018E	The Animal Welfare (Licensing of Activities Involving Animals) (England) Regulations 2018	Secondary Legislation	9	England	No	Yes	No	No	title search for animal welfare -farm -health	systematic search	No	SW + LMcD	Yes	Administrative only
10The Animal Welfare (Licensing of Activities Involving Animals) (England) Regulations 2018E	The Animal Welfare (Licensing of Activities Involving Animals) (England) Regulations 2018	Secondary Legislation	10	England	No	Yes	No	No	title search for animal welfare -farm -health	systematic search	No	SW + LMcD	Yes	Administrative only
11The Animal Welfare (Licensing of Activities Involving Animals) (England) Regulations 2018E	The Animal Welfare (Licensing of Activities Involving Animals) (England) Regulations 2018	Secondary Legislation	11	England	No	Yes	No	No	title search for animal welfare -farm -health	systematic search	No	SW + LMcD	No		No	Yes	No	Yes	Yes	No	No	No	No	Yes	No	No	No	Yes	Yes	No	Yes	Yes	ensures the dogs impacted are not being cared for by someone who has committed animal welfare offences	Yes	ensures the dogs impacted are not being cared for by someone who has committed animal welfare offences	Yes	ensures only people who will not cause suffering to their dogs will take care of them	No Impact	no impact - impacts businesses only	No Impact	no impact	13The Animal Welfare (Licensing of Activities Involving Animals) (Scotland) Regulations 2021S, 11The Animal Welfare (Licensing of Activities Involving Animals) (England) Regulations 2018E, 10The Animal Welfare (Licensing of Activities Involving Animals) (Wales) Regulations 2021W
12The Animal Welfare (Licensing of Activities Involving Animals) (England) Regulations 2018E	The Animal Welfare (Licensing of Activities Involving Animals) (England) Regulations 2018	Secondary Legislation	12	England	No	Yes	No	No	title search for animal welfare -farm -health	systematic search	No	SW + LMcD	Yes	Administrative only
13The Animal Welfare (Licensing of Activities Involving Animals) (England) Regulations 2018E	The Animal Welfare (Licensing of Activities Involving Animals) (England) Regulations 2018	Secondary Legislation	13	England	No	Yes	No	No	title search for animal welfare -farm -health	systematic search	No	SW + LMcD	Yes	Administrative only
14The Animal Welfare (Licensing of Activities Involving Animals) (England) Regulations 2018E	The Animal Welfare (Licensing of Activities Involving Animals) (England) Regulations 2018	Secondary Legislation	14	England	No	Yes	No	No	title search for animal welfare -farm -health	systematic search	No	SW + LMcD	Yes	Administrative only
15The Animal Welfare (Licensing of Activities Involving Animals) (England) Regulations 2018E	The Animal Welfare (Licensing of Activities Involving Animals) (England) Regulations 2018	Secondary Legislation	15	England	No	Yes	No	No	title search for animal welfare -farm -health	systematic search	No	SW + LMcD	No		No	Yes	No	Yes	Yes	No	No	No	No	Yes	No	No	No	Yes	Yes	No	Yes	Yes	protects the welfare of the dog	Yes	protects the welfare of dogs	Yes	ensures the owner's animal is properly and consistently taken care of	No Impact	no impact - impacts businesses only	No Impact	no impact	17The Animal Welfare (Licensing of Activities Involving Animals) (Scotland) Regulations 2021S, 15The Animal Welfare (Licensing of Activities Involving Animals) (England) Regulations 2018E, 14The Animal Welfare (Licensing of Activities Involving Animals) (Wales) Regulations 2021W
16The Animal Welfare (Licensing of Activities Involving Animals) (England) Regulations 2018E	The Animal Welfare (Licensing of Activities Involving Animals) (England) Regulations 2018	Secondary Legislation	16	England	No	Yes	No	No	title search for animal welfare -farm -health	systematic search	No	SW + LMcD	Yes	Administrative only
17The Animal Welfare (Licensing of Activities Involving Animals) (England) Regulations 2018E	The Animal Welfare (Licensing of Activities Involving Animals) (England) Regulations 2018	Secondary Legislation	17	England	No	Yes	No	No	title search for animal welfare -farm -health	systematic search	No	SW + LMcD	Yes	Administrative only
18The Animal Welfare (Licensing of Activities Involving Animals) (England) Regulations 2018E	The Animal Welfare (Licensing of Activities Involving Animals) (England) Regulations 2018	Secondary Legislation	18	England	No	Yes	No	No	title search for animal welfare -farm -health	systematic search	No	SW + LMcD	Yes	Administrative only
19The Animal Welfare (Licensing of Activities Involving Animals) (England) Regulations 2018E	The Animal Welfare (Licensing of Activities Involving Animals) (England) Regulations 2018	Secondary Legislation	19	England	No	Yes	No	No	title search for animal welfare -farm -health	systematic search	No	SW + LMcD	Yes	Administrative only
20The Animal Welfare (Licensing of Activities Involving Animals) (England) Regulations 2018E	The Animal Welfare (Licensing of Activities Involving Animals) (England) Regulations 2018	Secondary Legislation	20	England	No	Yes	No	No	title search for animal welfare -farm -health	systematic search	No	SW + LMcD	Yes	Administrative only
21The Animal Welfare (Licensing of Activities Involving Animals) (England) Regulations 2018E	The Animal Welfare (Licensing of Activities Involving Animals) (England) Regulations 2018	Secondary Legislation	21	England	No	Yes	No	No	title search for animal welfare -farm -health	systematic search	No	SW + LMcD	Yes	Administrative only
22The Animal Welfare (Licensing of Activities Involving Animals) (England) Regulations 2018E	The Animal Welfare (Licensing of Activities Involving Animals) (England) Regulations 2018	Secondary Legislation	22	England	No	Yes	No	No	title search for animal welfare -farm -health	systematic search	No	SW + LMcD	Yes	Administrative only
23The Animal Welfare (Licensing of Activities Involving Animals) (England) Regulations 2018E	The Animal Welfare (Licensing of Activities Involving Animals) (England) Regulations 2018	Secondary Legislation	23	England	No	Yes	No	No	title search for animal welfare -farm -health	systematic search	No	SW + LMcD	Yes	Administrative only
24The Animal Welfare (Licensing of Activities Involving Animals) (England) Regulations 2018E	The Animal Welfare (Licensing of Activities Involving Animals) (England) Regulations 2018	Secondary Legislation	24	England	No	Yes	No	No	title search for animal welfare -farm -health	systematic search	No	SW + LMcD	Yes	Administrative only
25The Animal Welfare (Licensing of Activities Involving Animals) (England) Regulations 2018E	The Animal Welfare (Licensing of Activities Involving Animals) (England) Regulations 2018	Secondary Legislation	25	England	No	Yes	No	No	title search for animal welfare -farm -health	systematic search	No	SW + LMcD	Yes	Supporting info
26The Animal Welfare (Licensing of Activities Involving Animals) (England) Regulations 2018E	The Animal Welfare (Licensing of Activities Involving Animals) (England) Regulations 2018	Secondary Legislation	26	England	No	Yes	No	No	title search for animal welfare -farm -health	systematic search	No	SW + LMcD	Yes	Supporting info
27The Animal Welfare (Licensing of Activities Involving Animals) (England) Regulations 2018E	The Animal Welfare (Licensing of Activities Involving Animals) (England) Regulations 2018	Secondary Legislation	27	England	No	Yes	No	No	title search for animal welfare -farm -health	systematic search	No	SW + LMcD	Yes	Administrative only
28The Animal Welfare (Licensing of Activities Involving Animals) (England) Regulations 2018E	The Animal Welfare (Licensing of Activities Involving Animals) (England) Regulations 2018	Secondary Legislation	28	England	No	Yes	No	No	title search for animal welfare -farm -health	systematic search	No	SW + LMcD	Yes	Administrative only
29The Animal Welfare (Licensing of Activities Involving Animals) (England) Regulations 2018E	The Animal Welfare (Licensing of Activities Involving Animals) (England) Regulations 2018	Secondary Legislation	29	England	No	Yes	No	No	title search for animal welfare -farm -health	systematic search	No	SW + LMcD	Yes	Administrative only
Sch 1(1)The Animal Welfare (Licensing of Activities Involving Animals) (England) Regulations 2018E	The Animal Welfare (Licensing of Activities Involving Animals) (England) Regulations 2018	Secondary Legislation	Sch 1(1)	England	No	Yes	No	No	title search for animal welfare -farm -health	systematic search	No	SW + LMcD	Yes	Schedule
Sch 1(2)The Animal Welfare (Licensing of Activities Involving Animals) (England) Regulations 2018E	The Animal Welfare (Licensing of Activities Involving Animals) (England) Regulations 2018	Secondary Legislation	Sch 1(2)	England	No	Yes	No	No	title search for animal welfare -farm -health	systematic search	No	SW + LMcD	Yes	Schedule
Sch 1(3)The Animal Welfare (Licensing of Activities Involving Animals) (England) Regulations 2018E	The Animal Welfare (Licensing of Activities Involving Animals) (England) Regulations 2018	Secondary Legislation	Sch 1(3)	England	No	Yes	No	No	title search for animal welfare -farm -health	systematic search	No	SW + LMcD	Yes	Schedule
Sch 1(4)The Animal Welfare (Licensing of Activities Involving Animals) (England) Regulations 2018E	The Animal Welfare (Licensing of Activities Involving Animals) (England) Regulations 2018	Secondary Legislation	Sch 1(4)	England	No	Yes	No	No	title search for animal welfare -farm -health	systematic search	No	SW + LMcD	Yes	Schedule
Sch 1(5)The Animal Welfare (Licensing of Activities Involving Animals) (England) Regulations 2018E	The Animal Welfare (Licensing of Activities Involving Animals) (England) Regulations 2018	Secondary Legislation	Sch 1(5)	England	No	Yes	No	No	title search for animal welfare -farm -health	systematic search	No	SW + LMcD	Yes	Schedule
Sch 1(6)The Animal Welfare (Licensing of Activities Involving Animals) (England) Regulations 2018E	The Animal Welfare (Licensing of Activities Involving Animals) (England) Regulations 2018	Secondary Legislation	Sch 1(6)	England	No	Yes	No	No	title search for animal welfare -farm -health	systematic search	No	SW + LMcD	Yes	Schedule
Sch 1(7)The Animal Welfare (Licensing of Activities Involving Animals) (England) Regulations 2018E	The Animal Welfare (Licensing of Activities Involving Animals) (England) Regulations 2018	Secondary Legislation	Sch 1(7)	England	No	Yes	No	No	title search for animal welfare -farm -health	systematic search	No	SW + LMcD	Yes	Schedule
Sch 1(8)The Animal Welfare (Licensing of Activities Involving Animals) (England) Regulations 2018E	The Animal Welfare (Licensing of Activities Involving Animals) (England) Regulations 2018	Secondary Legislation	Sch 1(8)	England	No	Yes	No	No	title search for animal welfare -farm -health	systematic search	No	SW + LMcD	Yes	Schedule
Sch 1(9)The Animal Welfare (Licensing of Activities Involving Animals) (England) Regulations 2018E	The Animal Welfare (Licensing of Activities Involving Animals) (England) Regulations 2018	Secondary Legislation	Sch 1(9)	England	No	Yes	No	No	title search for animal welfare -farm -health	systematic search	No	SW + LMcD	Yes	Schedule
Sch 1(10)The Animal Welfare (Licensing of Activities Involving Animals) (England) Regulations 2018E	The Animal Welfare (Licensing of Activities Involving Animals) (England) Regulations 2018	Secondary Legislation	Sch 1(10)	England	No	Yes	No	No	title search for animal welfare -farm -health	systematic search	No	SW + LMcD	Yes	Schedule
Sch 1(11)The Animal Welfare (Licensing of Activities Involving Animals) (England) Regulations 2018E	The Animal Welfare (Licensing of Activities Involving Animals) (England) Regulations 2018	Secondary Legislation	Sch 1(11)	England	No	Yes	No	No	title search for animal welfare -farm -health	systematic search	No	SW + LMcD	Yes	Schedule
Sch 2(1)The Animal Welfare (Licensing of Activities Involving Animals) (England) Regulations 2018E	The Animal Welfare (Licensing of Activities Involving Animals) (England) Regulations 2018	Secondary Legislation	Sch 2(1)	England	No	Yes	No	No	title search for animal welfare -farm -health	systematic search	No	SW + LMcD	Yes	Schedule
Sch 2(2)The Animal Welfare (Licensing of Activities Involving Animals) (England) Regulations 2018E	The Animal Welfare (Licensing of Activities Involving Animals) (England) Regulations 2018	Secondary Legislation	Sch 2(2)	England	No	Yes	No	No	title search for animal welfare -farm -health	systematic search	No	SW + LMcD	Yes	Schedule
Sch 2(3)The Animal Welfare (Licensing of Activities Involving Animals) (England) Regulations 2018E	The Animal Welfare (Licensing of Activities Involving Animals) (England) Regulations 2018	Secondary Legislation	Sch 2(3)	England	No	Yes	No	No	title search for animal welfare -farm -health	systematic search	No	SW + LMcD	Yes	Schedule
Sch 2(4)The Animal Welfare (Licensing of Activities Involving Animals) (England) Regulations 2018E	The Animal Welfare (Licensing of Activities Involving Animals) (England) Regulations 2018	Secondary Legislation	Sch 2(4)	England	No	Yes	No	No	title search for animal welfare -farm -health	systematic search	No	SW + LMcD	Yes	Schedule
Sch 2(5)The Animal Welfare (Licensing of Activities Involving Animals) (England) Regulations 2018E	The Animal Welfare (Licensing of Activities Involving Animals) (England) Regulations 2018	Secondary Legislation	Sch 2(5)	England	No	Yes	No	No	title search for animal welfare -farm -health	systematic search	No	SW + LMcD	Yes	Schedule
Sch 2(6)The Animal Welfare (Licensing of Activities Involving Animals) (England) Regulations 2018E	The Animal Welfare (Licensing of Activities Involving Animals) (England) Regulations 2018	Secondary Legislation	Sch 2(6)	England	No	Yes	No	No	title search for animal welfare -farm -health	systematic search	No	SW + LMcD	Yes	Schedule
Sch 2(7)The Animal Welfare (Licensing of Activities Involving Animals) (England) Regulations 2018E	The Animal Welfare (Licensing of Activities Involving Animals) (England) Regulations 2018	Secondary Legislation	Sch 2(7)	England	No	Yes	No	No	title search for animal welfare -farm -health	systematic search	No	SW + LMcD	Yes	Schedule
Sch 2(8)The Animal Welfare (Licensing of Activities Involving Animals) (England) Regulations 2018E	The Animal Welfare (Licensing of Activities Involving Animals) (England) Regulations 2018	Secondary Legislation	Sch 2(8)	England	No	Yes	No	No	title search for animal welfare -farm -health	systematic search	No	SW + LMcD	Yes	Schedule
Sch 2(9)The Animal Welfare (Licensing of Activities Involving Animals) (England) Regulations 2018E	The Animal Welfare (Licensing of Activities Involving Animals) (England) Regulations 2018	Secondary Legislation	Sch 2(9)	England	No	Yes	No	No	title search for animal welfare -farm -health	systematic search	No	SW + LMcD	Yes	Schedule
Sch 2(10)The Animal Welfare (Licensing of Activities Involving Animals) (England) Regulations 2018E	The Animal Welfare (Licensing of Activities Involving Animals) (England) Regulations 2018	Secondary Legislation	Sch 2(10)	England	No	Yes	No	No	title search for animal welfare -farm -health	systematic search	No	SW + LMcD	Yes	Schedule
Sch 3(1)The Animal Welfare (Licensing of Activities Involving Animals) (England) Regulations 2018E	The Animal Welfare (Licensing of Activities Involving Animals) (England) Regulations 2018	Secondary Legislation	Sch 3(1)	England	No	Yes	No	No	title search for animal welfare -farm -health	systematic search	No	SW + LMcD	Yes	Schedule
Sch 3(2)The Animal Welfare (Licensing of Activities Involving Animals) (England) Regulations 2018E	The Animal Welfare (Licensing of Activities Involving Animals) (England) Regulations 2018	Secondary Legislation	Sch 3(2)	England	No	Yes	No	No	title search for animal welfare -farm -health	systematic search	No	SW + LMcD	Yes	Schedule
Sch 3(3)The Animal Welfare (Licensing of Activities Involving Animals) (England) Regulations 2018E	The Animal Welfare (Licensing of Activities Involving Animals) (England) Regulations 2018	Secondary Legislation	Sch 3(3)	England	No	Yes	No	No	title search for animal welfare -farm -health	systematic search	No	SW + LMcD	Yes	Schedule
Sch 3(4)The Animal Welfare (Licensing of Activities Involving Animals) (England) Regulations 2018E	The Animal Welfare (Licensing of Activities Involving Animals) (England) Regulations 2018	Secondary Legislation	Sch 3(4)	England	No	Yes	No	No	title search for animal welfare -farm -health	systematic search	No	SW + LMcD	Yes	Schedule
Sch 3(5)The Animal Welfare (Licensing of Activities Involving Animals) (England) Regulations 2018E	The Animal Welfare (Licensing of Activities Involving Animals) (England) Regulations 2018	Secondary Legislation	Sch 3(5)	England	No	Yes	No	No	title search for animal welfare -farm -health	systematic search	No	SW + LMcD	Yes	Schedule
Sch 3(6)The Animal Welfare (Licensing of Activities Involving Animals) (England) Regulations 2018E	The Animal Welfare (Licensing of Activities Involving Animals) (England) Regulations 2018	Secondary Legislation	Sch 3(6)	England	No	Yes	No	No	title search for animal welfare -farm -health	systematic search	No	SW + LMcD	Yes	Schedule
Sch 4(1)The Animal Welfare (Licensing of Activities Involving Animals) (England) Regulations 2018E	The Animal Welfare (Licensing of Activities Involving Animals) (England) Regulations 2018	Secondary Legislation	Sch 4(1)	England	No	Yes	No	No	title search for animal welfare -farm -health	systematic search	No	SW + LMcD	Yes	Schedule
Sch 4(2)The Animal Welfare (Licensing of Activities Involving Animals) (England) Regulations 2018E	The Animal Welfare (Licensing of Activities Involving Animals) (England) Regulations 2018	Secondary Legislation	Sch 4(2)	England	No	Yes	No	No	title search for animal welfare -farm -health	systematic search	No	SW + LMcD	Yes	Schedule
Sch 4(3)The Animal Welfare (Licensing of Activities Involving Animals) (England) Regulations 2018E	The Animal Welfare (Licensing of Activities Involving Animals) (England) Regulations 2018	Secondary Legislation	Sch 4(3)	England	No	Yes	No	No	title search for animal welfare -farm -health	systematic search	No	SW + LMcD	Yes	Schedule
Sch 4(4)The Animal Welfare (Licensing of Activities Involving Animals) (England) Regulations 2018E	The Animal Welfare (Licensing of Activities Involving Animals) (England) Regulations 2018	Secondary Legislation	Sch 4(4)	England	No	Yes	No	No	title search for animal welfare -farm -health	systematic search	No	SW + LMcD	Yes	Schedule
Sch 4(5)The Animal Welfare (Licensing of Activities Involving Animals) (England) Regulations 2018E	The Animal Welfare (Licensing of Activities Involving Animals) (England) Regulations 2018	Secondary Legislation	Sch 4(5)	England	No	Yes	No	No	title search for animal welfare -farm -health	systematic search	No	SW + LMcD	Yes	Schedule
Sch 4(6)The Animal Welfare (Licensing of Activities Involving Animals) (England) Regulations 2018E	The Animal Welfare (Licensing of Activities Involving Animals) (England) Regulations 2018	Secondary Legislation	Sch 4(6)	England	No	Yes	No	No	title search for animal welfare -farm -health	systematic search	No	SW + LMcD	Yes	Schedule
Sch 4(7)The Animal Welfare (Licensing of Activities Involving Animals) (England) Regulations 2018E	The Animal Welfare (Licensing of Activities Involving Animals) (England) Regulations 2018	Secondary Legislation	Sch 4(7)	England	No	Yes	No	No	title search for animal welfare -farm -health	systematic search	No	SW + LMcD	Yes	Schedule
Sch 4(8)The Animal Welfare (Licensing of Activities Involving Animals) (England) Regulations 2018E	The Animal Welfare (Licensing of Activities Involving Animals) (England) Regulations 2018	Secondary Legislation	Sch 4(8)	England	No	Yes	No	No	title search for animal welfare -farm -health	systematic search	No	SW + LMcD	Yes	Schedule
Sch 4(9)The Animal Welfare (Licensing of Activities Involving Animals) (England) Regulations 2018E	The Animal Welfare (Licensing of Activities Involving Animals) (England) Regulations 2018	Secondary Legislation	Sch 4(9)	England	No	Yes	No	No	title search for animal welfare -farm -health	systematic search	No	SW + LMcD	Yes	Schedule
Sch 4(10)The Animal Welfare (Licensing of Activities Involving Animals) (England) Regulations 2018E	The Animal Welfare (Licensing of Activities Involving Animals) (England) Regulations 2018	Secondary Legislation	Sch 4(10)	England	No	Yes	No	No	title search for animal welfare -farm -health	systematic search	No	SW + LMcD	Yes	Schedule
Sch 4(11)The Animal Welfare (Licensing of Activities Involving Animals) (England) Regulations 2018E	The Animal Welfare (Licensing of Activities Involving Animals) (England) Regulations 2018	Secondary Legislation	Sch 4(11)	England	No	Yes	No	No	title search for animal welfare -farm -health	systematic search	No	SW + LMcD	Yes	Schedule
Sch 4(12)The Animal Welfare (Licensing of Activities Involving Animals) (England) Regulations 2018E	The Animal Welfare (Licensing of Activities Involving Animals) (England) Regulations 2018	Secondary Legislation	Sch 4(12)	England	No	Yes	No	No	title search for animal welfare -farm -health	systematic search	No	SW + LMcD	Yes	Schedule
Sch 4(13)The Animal Welfare (Licensing of Activities Involving Animals) (England) Regulations 2018E	The Animal Welfare (Licensing of Activities Involving Animals) (England) Regulations 2018	Secondary Legislation	Sch 4(13)	England	No	Yes	No	No	title search for animal welfare -farm -health	systematic search	No	SW + LMcD	Yes	Schedule
Sch 4(14)The Animal Welfare (Licensing of Activities Involving Animals) (England) Regulations 2018E	The Animal Welfare (Licensing of Activities Involving Animals) (England) Regulations 2018	Secondary Legislation	Sch 4(14)	England	No	Yes	No	No	title search for animal welfare -farm -health	systematic search	No	SW + LMcD	Yes	Schedule
Sch 4(15)The Animal Welfare (Licensing of Activities Involving Animals) (England) Regulations 2018E	The Animal Welfare (Licensing of Activities Involving Animals) (England) Regulations 2018	Secondary Legislation	Sch 4(15)	England	No	Yes	No	No	title search for animal welfare -farm -health	systematic search	No	SW + LMcD	Yes	Schedule
Sch 4(16)The Animal Welfare (Licensing of Activities Involving Animals) (England) Regulations 2018E	The Animal Welfare (Licensing of Activities Involving Animals) (England) Regulations 2018	Secondary Legislation	Sch 4(16)	England	No	Yes	No	No	title search for animal welfare -farm -health	systematic search	No	SW + LMcD	Yes	Schedule
Sch 4(17)The Animal Welfare (Licensing of Activities Involving Animals) (England) Regulations 2018E	The Animal Welfare (Licensing of Activities Involving Animals) (England) Regulations 2018	Secondary Legislation	Sch 4(17)	England	No	Yes	No	No	title search for animal welfare -farm -health	systematic search	No	SW + LMcD	Yes	Schedule
Sch 4(18)The Animal Welfare (Licensing of Activities Involving Animals) (England) Regulations 2018E	The Animal Welfare (Licensing of Activities Involving Animals) (England) Regulations 2018	Secondary Legislation	Sch 4(18)	England	No	Yes	No	No	title search for animal welfare -farm -health	systematic search	No	SW + LMcD	Yes	Schedule
Sch 4(19)The Animal Welfare (Licensing of Activities Involving Animals) (England) Regulations 2018E	The Animal Welfare (Licensing of Activities Involving Animals) (England) Regulations 2018	Secondary Legislation	Sch 4(19)	England	No	Yes	No	No	title search for animal welfare -farm -health	systematic search	No	SW + LMcD	Yes	Schedule
Sch 4(20)The Animal Welfare (Licensing of Activities Involving Animals) (England) Regulations 2018E	The Animal Welfare (Licensing of Activities Involving Animals) (England) Regulations 2018	Secondary Legislation	Sch 4(20)	England	No	Yes	No	No	title search for animal welfare -farm -health	systematic search	No	SW + LMcD	Yes	Schedule
Sch 4(21)The Animal Welfare (Licensing of Activities Involving Animals) (England) Regulations 2018E	The Animal Welfare (Licensing of Activities Involving Animals) (England) Regulations 2018	Secondary Legislation	Sch 4(21)	England	No	Yes	No	No	title search for animal welfare -farm -health	systematic search	No	SW + LMcD	Yes	Schedule
Sch 4(22)The Animal Welfare (Licensing of Activities Involving Animals) (England) Regulations 2018E	The Animal Welfare (Licensing of Activities Involving Animals) (England) Regulations 2018	Secondary Legislation	Sch 4(22)	England	No	Yes	No	No	title search for animal welfare -farm -health	systematic search	No	SW + LMcD	Yes	Schedule
Sch 4(23)The Animal Welfare (Licensing of Activities Involving Animals) (England) Regulations 2018E	The Animal Welfare (Licensing of Activities Involving Animals) (England) Regulations 2018	Secondary Legislation	Sch 4(23)	England	No	Yes	No	No	title search for animal welfare -farm -health	systematic search	No	SW + LMcD	Yes	Schedule
Sch 4(24)The Animal Welfare (Licensing of Activities Involving Animals) (England) Regulations 2018E	The Animal Welfare (Licensing of Activities Involving Animals) (England) Regulations 2018	Secondary Legislation	Sch 4(24)	England	No	Yes	No	No	title search for animal welfare -farm -health	systematic search	No	SW + LMcD	Yes	Schedule
Sch 4(25)The Animal Welfare (Licensing of Activities Involving Animals) (England) Regulations 2018E	The Animal Welfare (Licensing of Activities Involving Animals) (England) Regulations 2018	Secondary Legislation	Sch 4(25)	England	No	Yes	No	No	title search for animal welfare -farm -health	systematic search	No	SW + LMcD	Yes	Schedule
Sch 4(26)The Animal Welfare (Licensing of Activities Involving Animals) (England) Regulations 2018E	The Animal Welfare (Licensing of Activities Involving Animals) (England) Regulations 2018	Secondary Legislation	Sch 4(26)	England	No	Yes	No	No	title search for animal welfare -farm -health	systematic search	No	SW + LMcD	Yes	Schedule
Sch 5(1)The Animal Welfare (Licensing of Activities Involving Animals) (England) Regulations 2018E	The Animal Welfare (Licensing of Activities Involving Animals) (England) Regulations 2018	Secondary Legislation	Sch 5(1)	England	No	Yes	No	No	title search for animal welfare -farm -health	systematic search	No	SW + LMcD	Yes	Schedule
Sch 5(2)The Animal Welfare (Licensing of Activities Involving Animals) (England) Regulations 2018E	The Animal Welfare (Licensing of Activities Involving Animals) (England) Regulations 2018	Secondary Legislation	Sch 5(2)	England	No	Yes	No	No	title search for animal welfare -farm -health	systematic search	No	SW + LMcD	Yes	Schedule
Sch 5(3)The Animal Welfare (Licensing of Activities Involving Animals) (England) Regulations 2018E	The Animal Welfare (Licensing of Activities Involving Animals) (England) Regulations 2018	Secondary Legislation	Sch 5(3)	England	No	Yes	No	No	title search for animal welfare -farm -health	systematic search	No	SW + LMcD	Yes	Schedule
Sch 5(4)The Animal Welfare (Licensing of Activities Involving Animals) (England) Regulations 2018E	The Animal Welfare (Licensing of Activities Involving Animals) (England) Regulations 2018	Secondary Legislation	Sch 5(4)	England	No	Yes	No	No	title search for animal welfare -farm -health	systematic search	No	SW + LMcD	Yes	Schedule
Sch 5(5)The Animal Welfare (Licensing of Activities Involving Animals) (England) Regulations 2018E	The Animal Welfare (Licensing of Activities Involving Animals) (England) Regulations 2018	Secondary Legislation	Sch 5(5)	England	No	Yes	No	No	title search for animal welfare -farm -health	systematic search	No	SW + LMcD	Yes	Schedule
Sch 5(6)The Animal Welfare (Licensing of Activities Involving Animals) (England) Regulations 2018E	The Animal Welfare (Licensing of Activities Involving Animals) (England) Regulations 2018	Secondary Legislation	Sch 5(6)	England	No	Yes	No	No	title search for animal welfare -farm -health	systematic search	No	SW + LMcD	Yes	Schedule
Sch 5(7)The Animal Welfare (Licensing of Activities Involving Animals) (England) Regulations 2018E	The Animal Welfare (Licensing of Activities Involving Animals) (England) Regulations 2018	Secondary Legislation	Sch 5(7)	England	No	Yes	No	No	title search for animal welfare -farm -health	systematic search	No	SW + LMcD	Yes	Schedule
Sch 6(1)The Animal Welfare (Licensing of Activities Involving Animals) (England) Regulations 2018E	The Animal Welfare (Licensing of Activities Involving Animals) (England) Regulations 2018	Secondary Legislation	Sch 6(1)	England	No	Yes	No	No	title search for animal welfare -farm -health	systematic search	No	SW + LMcD	Yes	Schedule
Sch 6(2)The Animal Welfare (Licensing of Activities Involving Animals) (England) Regulations 2018E	The Animal Welfare (Licensing of Activities Involving Animals) (England) Regulations 2018	Secondary Legislation	Sch 6(2)	England	No	Yes	No	No	title search for animal welfare -farm -health	systematic search	No	SW + LMcD	Yes	Schedule
Sch 6(3)The Animal Welfare (Licensing of Activities Involving Animals) (England) Regulations 2018E	The Animal Welfare (Licensing of Activities Involving Animals) (England) Regulations 2018	Secondary Legislation	Sch 6(3)	England	No	Yes	No	No	title search for animal welfare -farm -health	systematic search	No	SW + LMcD	Yes	Schedule
Sch 6(4)The Animal Welfare (Licensing of Activities Involving Animals) (England) Regulations 2018E	The Animal Welfare (Licensing of Activities Involving Animals) (England) Regulations 2018	Secondary Legislation	Sch 6(4)	England	No	Yes	No	No	title search for animal welfare -farm -health	systematic search	No	SW + LMcD	Yes	Schedule
Sch 6(5)The Animal Welfare (Licensing of Activities Involving Animals) (England) Regulations 2018E	The Animal Welfare (Licensing of Activities Involving Animals) (England) Regulations 2018	Secondary Legislation	Sch 6(5)	England	No	Yes	No	No	title search for animal welfare -farm -health	systematic search	No	SW + LMcD	Yes	Schedule
Sch 6(6)The Animal Welfare (Licensing of Activities Involving Animals) (England) Regulations 2018E	The Animal Welfare (Licensing of Activities Involving Animals) (England) Regulations 2018	Secondary Legislation	Sch 6(6)	England	No	Yes	No	No	title search for animal welfare -farm -health	systematic search	No	SW + LMcD	Yes	Schedule
Sch 7(1)The Animal Welfare (Licensing of Activities Involving Animals) (England) Regulations 2018E	The Animal Welfare (Licensing of Activities Involving Animals) (England) Regulations 2018	Secondary Legislation	Sch 7(1)	England	No	Yes	No	No	title search for animal welfare -farm -health	systematic search	No	SW + LMcD	Yes	Schedule
Sch 7(2)The Animal Welfare (Licensing of Activities Involving Animals) (England) Regulations 2018E	The Animal Welfare (Licensing of Activities Involving Animals) (England) Regulations 2018	Secondary Legislation	Sch 7(2)	England	No	Yes	No	No	title search for animal welfare -farm -health	systematic search	No	SW + LMcD	Yes	Schedule
Sch 7(3)The Animal Welfare (Licensing of Activities Involving Animals) (England) Regulations 2018E	The Animal Welfare (Licensing of Activities Involving Animals) (England) Regulations 2018	Secondary Legislation	Sch 7(3)	England	No	Yes	No	No	title search for animal welfare -farm -health	systematic search	No	SW + LMcD	Yes	Schedule
Sch 7(4)The Animal Welfare (Licensing of Activities Involving Animals) (England) Regulations 2018E	The Animal Welfare (Licensing of Activities Involving Animals) (England) Regulations 2018	Secondary Legislation	Sch 7(4)	England	No	Yes	No	No	title search for animal welfare -farm -health	systematic search	No	SW + LMcD	Yes	Schedule
Sch 7(5)The Animal Welfare (Licensing of Activities Involving Animals) (England) Regulations 2018E	The Animal Welfare (Licensing of Activities Involving Animals) (England) Regulations 2018	Secondary Legislation	Sch 7(5)	England	No	Yes	No	No	title search for animal welfare -farm -health	systematic search	No	SW + LMcD	Yes	Schedule
Sch 7(6)The Animal Welfare (Licensing of Activities Involving Animals) (England) Regulations 2018E	The Animal Welfare (Licensing of Activities Involving Animals) (England) Regulations 2018	Secondary Legislation	Sch 7(6)	England	No	Yes	No	No	title search for animal welfare -farm -health	systematic search	No	SW + LMcD	Yes	Schedule
Sch 7(7)The Animal Welfare (Licensing of Activities Involving Animals) (England) Regulations 2018E	The Animal Welfare (Licensing of Activities Involving Animals) (England) Regulations 2018	Secondary Legislation	Sch 7(7)	England	No	Yes	No	No	title search for animal welfare -farm -health	systematic search	No	SW + LMcD	Yes	Schedule
Sch 8(1)The Animal Welfare (Licensing of Activities Involving Animals) (England) Regulations 2018E	The Animal Welfare (Licensing of Activities Involving Animals) (England) Regulations 2018	Secondary Legislation	Sch 8(1)	England	No	Yes	No	No	title search for animal welfare -farm -health	systematic search	No	SW + LMcD	Yes	Schedule
Sch 8(2)The Animal Welfare (Licensing of Activities Involving Animals) (England) Regulations 2018E	The Animal Welfare (Licensing of Activities Involving Animals) (England) Regulations 2018	Secondary Legislation	Sch 8(2)	England	No	Yes	No	No	title search for animal welfare -farm -health	systematic search	No	SW + LMcD	Yes	Schedule
Sch 8(3)The Animal Welfare (Licensing of Activities Involving Animals) (England) Regulations 2018E	The Animal Welfare (Licensing of Activities Involving Animals) (England) Regulations 2018	Secondary Legislation	Sch 8(3)	England	No	Yes	No	No	title search for animal welfare -farm -health	systematic search	No	SW + LMcD	Yes	Schedule
Sch 8(4)The Animal Welfare (Licensing of Activities Involving Animals) (England) Regulations 2018E	The Animal Welfare (Licensing of Activities Involving Animals) (England) Regulations 2018	Secondary Legislation	Sch 8(4)	England	No	Yes	No	No	title search for animal welfare -farm -health	systematic search	No	SW + LMcD	Yes	Schedule
Sch 8(5)The Animal Welfare (Licensing of Activities Involving Animals) (England) Regulations 2018E	The Animal Welfare (Licensing of Activities Involving Animals) (England) Regulations 2018	Secondary Legislation	Sch 8(5)	England	No	Yes	No	No	title search for animal welfare -farm -health	systematic search	No	SW + LMcD	Yes	Schedule
Sch 8(6)The Animal Welfare (Licensing of Activities Involving Animals) (England) Regulations 2018E	The Animal Welfare (Licensing of Activities Involving Animals) (England) Regulations 2018	Secondary Legislation	Sch 8(6)	England	No	Yes	No	No	title search for animal welfare -farm -health	systematic search	No	SW + LMcD	Yes	Schedule
Sch 8(7)The Animal Welfare (Licensing of Activities Involving Animals) (England) Regulations 2018E	The Animal Welfare (Licensing of Activities Involving Animals) (England) Regulations 2018	Secondary Legislation	Sch 8(7)	England	No	Yes	No	No	title search for animal welfare -farm -health	systematic search	No	SW + LMcD	Yes	Schedule
Sch 8(8)The Animal Welfare (Licensing of Activities Involving Animals) (England) Regulations 2018E	The Animal Welfare (Licensing of Activities Involving Animals) (England) Regulations 2018	Secondary Legislation	Sch 8(8)	England	No	Yes	No	No	title search for animal welfare -farm -health	systematic search	No	SW + LMcD	Yes	Schedule
Sch 8(9)The Animal Welfare (Licensing of Activities Involving Animals) (England) Regulations 2018E	The Animal Welfare (Licensing of Activities Involving Animals) (England) Regulations 2018	Secondary Legislation	Sch 8(9)	England	No	Yes	No	No	title search for animal welfare -farm -health	systematic search	No	SW + LMcD	Yes	Schedule
Sch 8(10)The Animal Welfare (Licensing of Activities Involving Animals) (England) Regulations 2018E	The Animal Welfare (Licensing of Activities Involving Animals) (England) Regulations 2018	Secondary Legislation	Sch 8(10)	England	No	Yes	No	No	title search for animal welfare -farm -health	systematic search	No	SW + LMcD	Yes	Schedule
Sch 8(11)The Animal Welfare (Licensing of Activities Involving Animals) (England) Regulations 2018E	The Animal Welfare (Licensing of Activities Involving Animals) (England) Regulations 2018	Secondary Legislation	Sch 8(11)	England	No	Yes	No	No	title search for animal welfare -farm -health	systematic search	No	SW + LMcD	Yes	Schedule
Sch 8(12)The Animal Welfare (Licensing of Activities Involving Animals) (England) Regulations 2018E	The Animal Welfare (Licensing of Activities Involving Animals) (England) Regulations 2018	Secondary Legislation	Sch 8(12)	England	No	Yes	No	No	title search for animal welfare -farm -health	systematic search	No	SW + LMcD	Yes	Schedule
Sch 8(13)The Animal Welfare (Licensing of Activities Involving Animals) (England) Regulations 2018E	The Animal Welfare (Licensing of Activities Involving Animals) (England) Regulations 2018	Secondary Legislation	Sch 8(13)	England	No	Yes	No	No	title search for animal welfare -farm -health	systematic search	No	SW + LMcD	Yes	Schedule
Sch 8(14)The Animal Welfare (Licensing of Activities Involving Animals) (England) Regulations 2018E	The Animal Welfare (Licensing of Activities Involving Animals) (England) Regulations 2018	Secondary Legislation	Sch 8(14)	England	No	Yes	No	No	title search for animal welfare -farm -health	systematic search	No	SW + LMcD	Yes	Schedule
Sch 8(15)The Animal Welfare (Licensing of Activities Involving Animals) (England) Regulations 2018E	The Animal Welfare (Licensing of Activities Involving Animals) (England) Regulations 2018	Secondary Legislation	Sch 8(15)	England	No	Yes	No	No	title search for animal welfare -farm -health	systematic search	No	SW + LMcD	Yes	Schedule
Sch 8(16)The Animal Welfare (Licensing of Activities Involving Animals) (England) Regulations 2018E	The Animal Welfare (Licensing of Activities Involving Animals) (England) Regulations 2018	Secondary Legislation	Sch 8(16)	England	No	Yes	No	No	title search for animal welfare -farm -health	systematic search	No	SW + LMcD	Yes	Schedule
Sch 8(17)The Animal Welfare (Licensing of Activities Involving Animals) (England) Regulations 2018E	The Animal Welfare (Licensing of Activities Involving Animals) (England) Regulations 2018	Secondary Legislation	Sch 8(17)	England	No	Yes	No	No	title search for animal welfare -farm -health	systematic search	No	SW + LMcD	Yes	Schedule
Sch 9(1)The Animal Welfare (Licensing of Activities Involving Animals) (England) Regulations 2018E	The Animal Welfare (Licensing of Activities Involving Animals) (England) Regulations 2018	Secondary Legislation	Sch 9(1)	England	No	Yes	No	No	title search for animal welfare -farm -health	systematic search	No	SW + LMcD	Yes	Schedule
Sch 9(2)The Animal Welfare (Licensing of Activities Involving Animals) (England) Regulations 2018E	The Animal Welfare (Licensing of Activities Involving Animals) (England) Regulations 2018	Secondary Legislation	Sch 9(2)	England	No	Yes	No	No	title search for animal welfare -farm -health	systematic search	No	SW + LMcD	Yes	Schedule
Sch 9(3)The Animal Welfare (Licensing of Activities Involving Animals) (England) Regulations 2018E	The Animal Welfare (Licensing of Activities Involving Animals) (England) Regulations 2018	Secondary Legislation	Sch 9(3)	England	No	Yes	No	No	title search for animal welfare -farm -health	systematic search	No	SW + LMcD	Yes	Schedule
Sch 9(4)The Animal Welfare (Licensing of Activities Involving Animals) (England) Regulations 2018E	The Animal Welfare (Licensing of Activities Involving Animals) (England) Regulations 2018	Secondary Legislation	Sch 9(4)	England	No	Yes	No	No	title search for animal welfare -farm -health	systematic search	No	SW + LMcD	Yes	Schedule
Sch 9(5)The Animal Welfare (Licensing of Activities Involving Animals) (England) Regulations 2018E	The Animal Welfare (Licensing of Activities Involving Animals) (England) Regulations 2018	Secondary Legislation	Sch 9(5)	England	No	Yes	No	No	title search for animal welfare -farm -health	systematic search	No	SW + LMcD	Yes	Schedule
Sch 9(6)The Animal Welfare (Licensing of Activities Involving Animals) (England) Regulations 2018E	The Animal Welfare (Licensing of Activities Involving Animals) (England) Regulations 2018	Secondary Legislation	Sch 9(6)	England	No	Yes	No	No	title search for animal welfare -farm -health	systematic search	No	SW + LMcD	Yes	Schedule
Sch 9(7)The Animal Welfare (Licensing of Activities Involving Animals) (England) Regulations 2018E	The Animal Welfare (Licensing of Activities Involving Animals) (England) Regulations 2018	Secondary Legislation	Sch 9(7)	England	No	Yes	No	No	title search for animal welfare -farm -health	systematic search	No	SW + LMcD	Yes	Schedule
Sch 9(8)The Animal Welfare (Licensing of Activities Involving Animals) (England) Regulations 2018E	The Animal Welfare (Licensing of Activities Involving Animals) (England) Regulations 2018	Secondary Legislation	Sch 9(8)	England	No	Yes	No	No	title search for animal welfare -farm -health	systematic search	No	SW + LMcD	Yes	Schedule
Sch 9(9)The Animal Welfare (Licensing of Activities Involving Animals) (England) Regulations 2018E	The Animal Welfare (Licensing of Activities Involving Animals) (England) Regulations 2018	Secondary Legislation	Sch 9(9)	England	No	Yes	No	No	title search for animal welfare -farm -health	systematic search	No	SW + LMcD	Yes	Schedule
Sch 9(10)The Animal Welfare (Licensing of Activities Involving Animals) (England) Regulations 2018E	The Animal Welfare (Licensing of Activities Involving Animals) (England) Regulations 2018	Secondary Legislation	Sch 9(10)	England	No	Yes	No	No	title search for animal welfare -farm -health	systematic search	No	SW + LMcD	Yes	Schedule
Sch 9(11)The Animal Welfare (Licensing of Activities Involving Animals) (England) Regulations 2018E	The Animal Welfare (Licensing of Activities Involving Animals) (England) Regulations 2018	Secondary Legislation	Sch 9(11)	England	No	Yes	No	No	title search for animal welfare -farm -health	systematic search	No	SW + LMcD	Yes	Schedule
Sch 9(12)The Animal Welfare (Licensing of Activities Involving Animals) (England) Regulations 2018E	The Animal Welfare (Licensing of Activities Involving Animals) (England) Regulations 2018	Secondary Legislation	Sch 9(12)	England	No	Yes	No	No	title search for animal welfare -farm -health	systematic search	No	SW + LMcD	Yes	Schedule
Sch 9(13)The Animal Welfare (Licensing of Activities Involving Animals) (England) Regulations 2018E	The Animal Welfare (Licensing of Activities Involving Animals) (England) Regulations 2018	Secondary Legislation	Sch 9(13)	England	No	Yes	No	No	title search for animal welfare -farm -health	systematic search	No	SW + LMcD	Yes	Schedule
Sch 9(14)The Animal Welfare (Licensing of Activities Involving Animals) (England) Regulations 2018E	The Animal Welfare (Licensing of Activities Involving Animals) (England) Regulations 2018	Secondary Legislation	Sch 9(14)	England	No	Yes	No	No	title search for animal welfare -farm -health	systematic search	No	SW + LMcD	Yes	Schedule
Sch 9(15)The Animal Welfare (Licensing of Activities Involving Animals) (England) Regulations 2018E	The Animal Welfare (Licensing of Activities Involving Animals) (England) Regulations 2018	Secondary Legislation	Sch 9(15)	England	No	Yes	No	No	title search for animal welfare -farm -health	systematic search	No	SW + LMcD	Yes	Schedule
Sch 9(16)The Animal Welfare (Licensing of Activities Involving Animals) (England) Regulations 2018E	The Animal Welfare (Licensing of Activities Involving Animals) (England) Regulations 2018	Secondary Legislation	Sch 9(16)	England	No	Yes	No	No	title search for animal welfare -farm -health	systematic search	No	SW + LMcD	Yes	Schedule
Sch 10(1)The Animal Welfare (Licensing of Activities Involving Animals) (England) Regulations 2018E	The Animal Welfare (Licensing of Activities Involving Animals) (England) Regulations 2018	Secondary Legislation	Sch 10(1)	England	No	Yes	No	No	title search for animal welfare -farm -health	systematic search	No	SW + LMcD	Yes	Schedule
Sch 10(2)The Animal Welfare (Licensing of Activities Involving Animals) (England) Regulations 2018E	The Animal Welfare (Licensing of Activities Involving Animals) (England) Regulations 2018	Secondary Legislation	Sch 10(2)	England	No	Yes	No	No	title search for animal welfare -farm -health	systematic search	No	SW + LMcD	Yes	Schedule
Sch 10(3)The Animal Welfare (Licensing of Activities Involving Animals) (England) Regulations 2018E	The Animal Welfare (Licensing of Activities Involving Animals) (England) Regulations 2018	Secondary Legislation	Sch 10(3)	England	No	Yes	No	No	title search for animal welfare -farm -health	systematic search	No	SW + LMcD	Yes	Schedule
1Animal Health and Welfare (Scotland) Act 2006S	Animal Health and Welfare (Scotland) Act 2006	Primary Legislation	1	Scotland	No	No	Yes	No	PDSA	dog organisation	No	SW + LMcD	Yes	Not applicable to dog owners
2Animal Health and Welfare (Scotland) Act 2006S	Animal Health and Welfare (Scotland) Act 2006	Primary Legislation	2	Scotland	No	No	Yes	No	PDSA	dog organisation	No	SW + LMcD	Yes	Not applicable to dog owners
3Animal Health and Welfare (Scotland) Act 2006S	Animal Health and Welfare (Scotland) Act 2006	Primary Legislation	3	Scotland	No	No	Yes	No	PDSA	dog organisation	No	SW + LMcD	Yes	Not applicable to dog owners
4Animal Health and Welfare (Scotland) Act 2006S	Animal Health and Welfare (Scotland) Act 2006	Primary Legislation	4	Scotland	No	No	Yes	No	PDSA	dog organisation	No	SW + LMcD	Yes	Not applicable to dog owners
6DAnimal Health and Welfare (Scotland) Act 2006S	Animal Health and Welfare (Scotland) Act 2006	Primary Legislation	6D	Scotland	No	No	Yes	No	PDSA	dog organisation	No	SW + LMcD	Yes	Not applicable to dog owners
5Animal Health and Welfare (Scotland) Act 2006S	Animal Health and Welfare (Scotland) Act 2006	Primary Legislation	5	Scotland	No	No	Yes	No	PDSA	dog organisation	No	SW + LMcD	Yes	Not applicable to dog owners
6FAnimal Health and Welfare (Scotland) Act 2006S	Animal Health and Welfare (Scotland) Act 2006	Primary Legislation	6F	Scotland	No	No	Yes	No	PDSA	dog organisation	No	SW + LMcD	Yes	Not applicable to dog owners
6Animal Health and Welfare (Scotland) Act 2006S	Animal Health and Welfare (Scotland) Act 2006	Primary Legislation	6	Scotland	No	No	Yes	No	PDSA	dog organisation	No	SW + LMcD	Yes	Not applicable to dog owners
7Animal Health and Welfare (Scotland) Act 2006S	Animal Health and Welfare (Scotland) Act 2006	Primary Legislation	7	Scotland	No	No	Yes	No	PDSA	dog organisation	No	SW + LMcD	Yes	Inserting into an existing law
8Animal Health and Welfare (Scotland) Act 2006S	Animal Health and Welfare (Scotland) Act 2006	Primary Legislation	8	Scotland	No	No	Yes	No	PDSA	dog organisation	No	SW + LMcD	Yes	Inserting into an existing law
36ZBAnimal Health and Welfare (Scotland) Act 2006S	Animal Health and Welfare (Scotland) Act 2006	Primary Legislation	36ZB	Scotland	No	No	Yes	No	PDSA	dog organisation	No	SW + LMcD	Yes	Not applicable to dog owners
9Animal Health and Welfare (Scotland) Act 2006S	Animal Health and Welfare (Scotland) Act 2006	Primary Legislation	9	Scotland	No	No	Yes	No	PDSA	dog organisation	No	SW + LMcD	Yes	Not applicable to dog owners
10Animal Health and Welfare (Scotland) Act 2006S	Animal Health and Welfare (Scotland) Act 2006	Primary Legislation	10	Scotland	No	No	Yes	No	PDSA	dog organisation	No	SW + LMcD	Yes	Not applicable to dog owners
11Animal Health and Welfare (Scotland) Act 2006S	Animal Health and Welfare (Scotland) Act 2006	Primary Legislation	11	Scotland	No	No	Yes	No	PDSA	dog organisation	No	SW + LMcD	Yes	Not applicable to dog owners
12Animal Health and Welfare (Scotland) Act 2006S	Animal Health and Welfare (Scotland) Act 2006	Primary Legislation	12	Scotland	No	No	Yes	No	PDSA	dog organisation	No	SW + LMcD	Yes	Not applicable to dog owners
13Animal Health and Welfare (Scotland) Act 2006S	Animal Health and Welfare (Scotland) Act 2006	Primary Legislation	13	Scotland	No	No	Yes	No	PDSA	dog organisation	No	SW + LMcD	Yes	Not applicable to dog owners
14Animal Health and Welfare (Scotland) Act 2006S	Animal Health and Welfare (Scotland) Act 2006	Primary Legislation	14	Scotland	No	No	Yes	No	PDSA	dog organisation	No	SW + LMcD	Yes	Inserting into an existing law
15Animal Health and Welfare (Scotland) Act 2006S	Animal Health and Welfare (Scotland) Act 2006	Primary Legislation	15	Scotland	No	No	Yes	No	PDSA	dog organisation	No	SW + LMcD	Yes	Not applicable to dog owners
16Animal Health and Welfare (Scotland) Act 2006S	Animal Health and Welfare (Scotland) Act 2006	Primary Legislation	16	Scotland	No	No	Yes	No	PDSA	dog organisation	No	SW + LMcD	Yes	Supporting info
17Animal Health and Welfare (Scotland) Act 2006S	Animal Health and Welfare (Scotland) Act 2006	Primary Legislation	17	Scotland	No	No	Yes	No	PDSA	dog organisation	No	SW + LMcD	Yes	Supporting info
18Animal Health and Welfare (Scotland) Act 2006S	Animal Health and Welfare (Scotland) Act 2006	Primary Legislation	18	Scotland	No	No	Yes	No	PDSA	dog organisation	No	SW + LMcD	Yes	Supporting info
19Animal Health and Welfare (Scotland) Act 2006S	Animal Health and Welfare (Scotland) Act 2006	Primary Legislation	19	Scotland	No	No	Yes	No	PDSA	dog organisation	No	SW + LMcD	No		No	Yes	No	No	No	No	No	No	Yes	Yes	No	No	No	No	No	No	Yes	Yes	protects dogs from pain and suffering	Yes	there is an exemption if causing the pain would protect another animal	No	places greater responsibilities on dogs and makes dog owners responsible for knowing what is required to avoid their animals to experience pain and suffering	Yes	provides an exception for proportionate cruelty if it is to protect people	No Impact	no impact	4Welfare of Animals Act (Northern Ireland) 2011NI, 19Animal Health and Welfare (Scotland) Act 2006S, 4Animal Welfare Act 2006E+W, 4Animal Welfare Act 2006E+W
20Animal Health and Welfare (Scotland) Act 2006S	Animal Health and Welfare (Scotland) Act 2006	Primary Legislation	20	Scotland	No	No	Yes	No	PDSA	dog organisation	No	SW + LMcD	No		No	Yes	No	No	No	No	No	No	Yes	Yes	No	No	No	No	No	No	Yes	Yes	prevents lay people carrying out painful procedures who do not have the appropriate training or ability	Yes	ensures only professionals can carry out medical procedures on the dog population	Yes	could be guilty of an offence if they allow someone to mutilate their dog but equally could benefit them as there is recourse if someone mutilates their dog without consent	No Impact	Businesses are most likely to be impacted but not the average person in the general public	No Impact	no impact	5Welfare of Animals Act (Northern Ireland) 2011NI, 20Animal Health and Welfare (Scotland) Act 2006S, 5Animal Welfare Act 2006E+W, 5Animal Welfare Act 2006E+W
21Animal Health and Welfare (Scotland) Act 2006S	Animal Health and Welfare (Scotland) Act 2006	Primary Legislation	21	Scotland	No	No	Yes	No	PDSA	dog organisation	No	SW + LMcD	No		No	Yes	No	No	No	No	No	No	Yes	No	No	No	No	No	No	No	No	Yes	protects dogs from pain and suffering	Yes	protects dogs from pain and suffering	Yes	could work either way - they either are guilty of an offence or have recourse if someone performs an operation in an inappropriate manner on their dog	No Impact	While it can apply to anyone who performs an operation on an animal without care it is likely only the owner or small numbers of people	No Impact	no impact	21Animal Health and Welfare (Scotland) Act 2006S
22Animal Health and Welfare (Scotland) Act 2006S	Animal Health and Welfare (Scotland) Act 2006	Primary Legislation	22	Scotland	No	No	Yes	No	PDSA	dog organisation	No	SW + LMcD	No		No	Yes	No	No	No	No	No	No	Yes	No	No	No	No	No	No	No	No	Yes	prevents a dog from being killed by their owner	Yes	ensures all dogs can only be killed by professionals when they have been assessed it is in their best interest	Yes	could work either way - they either are guilty of an offence or have recourse if someone uses a poisonous substance on their dog	No	Prevents people from poisoning other people's dogs	No Impact	no impact	7Welfare of Animals Act (Northern Ireland) 2011NI, 22Animal Health and Welfare (Scotland) Act 2006S, 7Animal Welfare Act 2006E+W, 7Animal Welfare Act 2006E+W
23Animal Health and Welfare (Scotland) Act 2006S	Animal Health and Welfare (Scotland) Act 2006	Primary Legislation	23	Scotland	No	No	Yes	No	PDSA	dog organisation	No	SW + LMcD	No		No	Yes	No	No	No	No	No	No	Yes	No	No	No	No	No	No	No	No	Yes	protects dogs from being included in fights	No Impact	no impact	No	Limits what the owner can do with their dogs and will be guilty of an offence if they do this	No Impact	Fighting activities are limited to a very group of people and so not representative of the majority of the general public therefore the daily lives of most people will not be impacted by dog fighting	No Impact	no impact	8Welfare of Animals Act (Northern Ireland) 2011NI, 23Animal Health and Welfare (Scotland) Act 2006S, 8Animal Welfare Act 2006E+W, 8Animal Welfare Act 2006E+W
24Animal Health and Welfare (Scotland) Act 2006S	Animal Health and Welfare (Scotland) Act 2006	Primary Legislation	24	Scotland	No	No	Yes	No	PDSA	dog organisation	No	SW + LMcD	No		No	Yes	No	No	No	No	No	No	No	Yes	No	No	No	No	No	No	No	Yes	ensures all needs of a dog are met	Yes	ensures the needs of all dogs are met	No	places greater responsibility on dog owners to ensure all their dogs needs are met and that they are following good practice	No Impact	no impact	No Impact	no impact	9Welfare of Animals Act (Northern Ireland) 2011NI, 24Animal Health and Welfare (Scotland) Act 2006S, 9Animal Welfare Act 2006E+W, 9Animal Welfare Act 2006E+W
25Animal Health and Welfare (Scotland) Act 2006S	Animal Health and Welfare (Scotland) Act 2006	Primary Legislation	25	Scotland	No	No	Yes	No	PDSA	dog organisation	No	SW + LMcD	Yes	Administrative only
26Animal Health and Welfare (Scotland) Act 2006S	Animal Health and Welfare (Scotland) Act 2006	Primary Legislation	26	Scotland	No	No	Yes	No	PDSA	dog organisation	No	SW + LMcD	Yes	Administrative only
27Animal Health and Welfare (Scotland) Act 2006S	Animal Health and Welfare (Scotland) Act 2006	Primary Legislation	27	Scotland	No	No	Yes	No	PDSA	dog organisation	No	SW + LMcD	No		No	Yes	No	No	No	No	No	No	No	Yes	No	No	No	No	No	No	No	Yes	ensures the animal activities will be licensed ensuring the welfare of the dogs involved in them	Yes	ensures the animal activities will be licensed ensuring the welfare of the dogs involved in them	Yes	allows owners to have trust in dog businesses	No	Limits who can carry out activities such as breeding or home boarding	No Impact	no impact	12Welfare of Animals Act (Northern Ireland) 2011NI, 27Animal Health and Welfare (Scotland) Act 2006S, 13Animal Welfare Act 2006E+W, 13Animal Welfare Act 2006E+W
28Animal Health and Welfare (Scotland) Act 2006S	Animal Health and Welfare (Scotland) Act 2006	Primary Legislation	28	Scotland	No	No	Yes	No	PDSA	dog organisation	No	SW + LMcD	Yes	Administrative only
29Animal Health and Welfare (Scotland) Act 2006S	Animal Health and Welfare (Scotland) Act 2006	Primary Legislation	29	Scotland	No	No	Yes	No	PDSA	dog organisation	No	SW + LMcD	No		No	Yes	No	No	No	No	No	No	No	Yes	No	No	No	No	No	No	No	Yes	prevents dog from being abandoned by their owner causing them to suffer	Yes	prevents dog from being abandoned by their owner causing them to suffer	No	owners are not allowed to abandon their dogs reducing their choices	Yes	prevents dogs from straying by ensuring all dogs have someone responsible for them	No Impact	no impact	14Welfare of Animals Act (Northern Ireland) 2011NI, 29Animal Health and Welfare (Scotland) Act 2006S, 9Animal Welfare Act 2006E+W, 9Animal Welfare Act 2006E+W
30Animal Health and Welfare (Scotland) Act 2006S	Animal Health and Welfare (Scotland) Act 2006	Primary Legislation	30	Scotland	No	No	Yes	No	PDSA	dog organisation	No	SW + LMcD	No		No	Yes	No	No	No	No	No	No	No	Yes	No	No	No	No	No	No	No	Yes	prevents dogs from being owned by people who do not independently have the resources to care for them	Yes	prevents dogs from being owned by people who do not independently have the resources to care for them	No	It restricts who can own a dog	No	stops children from being able to own dogs	No Impact	no impact	15Welfare of Animals Act (Northern Ireland) 2011NI, 30Animal Health and Welfare (Scotland) Act 2006S, 11Animal Welfare Act 2006E+W, 11Animal Welfare Act 2006E+W
31Animal Health and Welfare (Scotland) Act 2006S	Animal Health and Welfare (Scotland) Act 2006	Primary Legislation	31	Scotland	No	No	Yes	No	PDSA	dog organisation	No	SW + LMcD	No		No	Yes	No	Yes	Yes	No	No	No	No	Yes	No	No	No	Yes	No	No	Yes	Yes	prevents a dog from being owned by someone who may not really want the dog long term	Yes	prevents a dog from being owned by someone who may not really want the dog long term	No	restricts how dog owners can acquire a dog	No	stops people from being able to get a pet as a prize	No Impact	no impact	15Welfare of Animals Act (Northern Ireland) 2011NI, 31Animal Health and Welfare (Scotland) Act 2006S, 11Animal Welfare Act 2006E+W, 11Animal Welfare Act 2006E+W
32Animal Health and Welfare (Scotland) Act 2006S	Animal Health and Welfare (Scotland) Act 2006	Primary Legislation	32	Scotland	No	No	Yes	No	PDSA	dog organisation	No	SW + LMcD	No		No	Yes	No	No	No	No	No	No	Yes	Yes	No	No	No	No	No	No	Yes	Yes	dog can be taken out of someone that is causing suffering	Yes	dog can be taken out of someone that is causing suffering	No	a dog can be taken from the owner	No Impact	no impact - only relates to people who own dogs	No Impact	no impact	17Welfare of Animals Act (Northern Ireland) 2011NI, 32Animal Health and Welfare (Scotland) Act 2006S, 18Animal Welfare Act 2006E+W, 18Animal Welfare Act 2006E+W
32AAnimal Health and Welfare (Scotland) Act 2006S	Animal Health and Welfare (Scotland) Act 2006	Primary Legislation	32A	Scotland	No	No	Yes	No	PDSA	dog organisation	No	SW + LMcD	No		No	Yes	No	No	No	No	No	No	Yes	Yes	No	No	No	No	No	No	Yes	Yes	allows animals to be quickly removed from a place that is causing suffering	No Impact	no impact	No	owners can have their dogs removed quickly and without the courts	No Impact	no impact - only relates to people who own dogs	No Impact	no impact	32AAnimal Health and Welfare (Scotland) Act 2006S
32BAnimal Health and Welfare (Scotland) Act 2006S	Animal Health and Welfare (Scotland) Act 2006	Primary Legislation	32B	Scotland	No	No	Yes	No	PDSA	dog organisation	No	SW + LMcD	No		No	Yes	No	No	No	No	No	No	Yes	Yes	No	No	No	No	No	No	Yes	Yes	allows animals to be treated and transferred to another owner without having to go through the courts making the process much faster	Yes	allows animals to be treated and transferred to another owner without having to go through the courts making the process much faster	No	owner can lose ownership without going through the courts	No Impact	no impact - only relates to people who own dogs	No Impact	no impact	32BAnimal Health and Welfare (Scotland) Act 2006S
32CAnimal Health and Welfare (Scotland) Act 2006S	Animal Health and Welfare (Scotland) Act 2006	Primary Legislation	32C	Scotland	No	No	Yes	No	PDSA	dog organisation	No	SW + LMcD	Yes	Administrative only
32DAnimal Health and Welfare (Scotland) Act 2006S	Animal Health and Welfare (Scotland) Act 2006	Primary Legislation	32D	Scotland	No	No	Yes	No	PDSA	dog organisation	No	SW + LMcD	Yes	Administrative only
32EAnimal Health and Welfare (Scotland) Act 2006S	Animal Health and Welfare (Scotland) Act 2006	Primary Legislation	32E	Scotland	No	No	Yes	No	PDSA	dog organisation	No	SW + LMcD	Yes	Administrative only
32FAnimal Health and Welfare (Scotland) Act 2006S	Animal Health and Welfare (Scotland) Act 2006	Primary Legislation	32F	Scotland	No	No	Yes	No	PDSA	dog organisation	No	SW + LMcD	Yes	Administrative only
32GAnimal Health and Welfare (Scotland) Act 2006S	Animal Health and Welfare (Scotland) Act 2006	Primary Legislation	32G	Scotland	No	No	Yes	No	PDSA	dog organisation	No	SW + LMcD	Yes	Administrative only
32HAnimal Health and Welfare (Scotland) Act 2006S	Animal Health and Welfare (Scotland) Act 2006	Primary Legislation	32H	Scotland	No	No	Yes	No	PDSA	dog organisation	No	SW + LMcD	No		No	Yes	No	No	No	No	No	No	Yes	Yes	No	No	No	No	No	No	Yes	No Impact	no impact	No Impact	no impact	Yes	provides for financial compensation for the removal of their property	No	compensation amounts will be provided by councils and so cost the public money	No Impact	no impact	32HAnimal Health and Welfare (Scotland) Act 2006S
32IAnimal Health and Welfare (Scotland) Act 2006S	Animal Health and Welfare (Scotland) Act 2006	Primary Legislation	32I	Scotland	No	No	Yes	No	PDSA	dog organisation	No	SW + LMcD	Yes	Administrative only
32JAnimal Health and Welfare (Scotland) Act 2006S	Animal Health and Welfare (Scotland) Act 2006	Primary Legislation	32J	Scotland	No	No	Yes	No	PDSA	dog organisation	No	SW + LMcD	Yes	Administrative only
32KAnimal Health and Welfare (Scotland) Act 2006S	Animal Health and Welfare (Scotland) Act 2006	Primary Legislation	32K	Scotland	No	No	Yes	No	PDSA	dog organisation	No	SW + LMcD	Yes	Administrative only
32LAnimal Health and Welfare (Scotland) Act 2006S	Animal Health and Welfare (Scotland) Act 2006	Primary Legislation	32L	Scotland	No	No	Yes	No	PDSA	dog organisation	No	SW + LMcD	No		No	Yes	No	No	No	No	No	No	Yes	Yes	No	No	No	No	No	No	Yes	No Impact	no impact	No Impact	no impact	No	dog owner will not be compensated for losing their dog	Yes	ensures that only people who are not convicted of animal cruelty will be compensated saving money	No Impact	no impact	32LAnimal Health and Welfare (Scotland) Act 2006S
32MAnimal Health and Welfare (Scotland) Act 2006S	Animal Health and Welfare (Scotland) Act 2006	Primary Legislation	32M	Scotland	No	No	Yes	No	PDSA	dog organisation	No	SW + LMcD	Yes	Administrative only
33Animal Health and Welfare (Scotland) Act 2006S	Animal Health and Welfare (Scotland) Act 2006	Primary Legislation	33	Scotland	No	No	Yes	No	PDSA	dog organisation	No	SW + LMcD	Yes	Administrative only
34Animal Health and Welfare (Scotland) Act 2006S	Animal Health and Welfare (Scotland) Act 2006	Primary Legislation	34	Scotland	No	No	Yes	No	PDSA	dog organisation	No	SW + LMcD	No		No	Yes	No	No	No	No	No	No	Yes	Yes	No	No	No	No	No	No	Yes	Yes	allows a dog to be transferred to someone who will take care of them or to be destroyed when it is in their interest	No Impact	no impact - it only relates to the individual dog	No	allows a dog to be removed from the owner	No Impact	no impact - only relates to people who own dogs	No Impact	no impact	19Welfare of Animals Act (Northern Ireland) 2011NI, 34Animal Health and Welfare (Scotland) Act 2006S, 20Animal Welfare Act 2006E+W, 20Animal Welfare Act 2006E+W
35Animal Health and Welfare (Scotland) Act 2006S	Animal Health and Welfare (Scotland) Act 2006	Primary Legislation	35	Scotland	No	No	Yes	No	PDSA	dog organisation	No	SW + LMcD	No		No	Yes	No	No	No	No	No	No	Yes	Yes	No	No	No	No	No	No	Yes	Yes	allows for a dog to be destroyed to reduce its suffering	No Impact	no impact - it only relates to the individual dog	No	allows an owner's dog to be destroyed without their input	No Impact	no impact - only relates to people who own dogs	No Impact	no impact	35Animal Health and Welfare (Scotland) Act 2006S
36Animal Health and Welfare (Scotland) Act 2006S	Animal Health and Welfare (Scotland) Act 2006	Primary Legislation	36	Scotland	No	No	Yes	No	PDSA	dog organisation	No	SW + LMcD	Yes	Administrative only
37Animal Health and Welfare (Scotland) Act 2006S	Animal Health and Welfare (Scotland) Act 2006	Primary Legislation	37	Scotland	No	No	Yes	No	PDSA	dog organisation	No	SW + LMcD	Yes	Administrative only
38Animal Health and Welfare (Scotland) Act 2006S	Animal Health and Welfare (Scotland) Act 2006	Primary Legislation	38	Scotland	No	No	Yes	No	PDSA	dog organisation	No	SW + LMcD	Yes	Administrative only
39Animal Health and Welfare (Scotland) Act 2006S	Animal Health and Welfare (Scotland) Act 2006	Primary Legislation	39	Scotland	No	No	Yes	No	PDSA	dog organisation	No	SW + LMcD	No		No	Yes	No	No	No	No	No	No	No	Yes	No	No	No	No	No	No	No	Yes	Arguably benefits the dog from pain and harm	Yes	benefits all dogs as it is a preventive measure	No	their dog can be removed or destroyed	No Impact	no impact - only relates to people who own dogs	No Impact	no impact	32Welfare of Animals Act (Northern Ireland) 2011NI, 39Animal Health and Welfare (Scotland) Act 2006S, 33Animal Welfare Act 2006E+W, 33Animal Welfare Act 2006E+W
40Animal Health and Welfare (Scotland) Act 2006S	Animal Health and Welfare (Scotland) Act 2006	Primary Legislation	40	Scotland	No	No	Yes	No	PDSA	dog organisation	No	SW + LMcD	No		No	Yes	No	No	No	No	No	No	Yes	Yes	No	No	No	No	No	No	Yes	No Impact	no impact - dog has already been removed from the owner	Yes	ensures the person prosecuted cannot own another dog	No	prevents owner from owning more animals if they want to	No	can disqualify anyone who commits a cruelty offence from owning other animals	No Impact	no impact	33Welfare of Animals Act (Northern Ireland) 2011NI, 40Animal Health and Welfare (Scotland) Act 2006S, 34Animal Welfare Act 2006E+W, 34Animal Welfare Act 2006E+W
41Animal Health and Welfare (Scotland) Act 2006S	Animal Health and Welfare (Scotland) Act 2006	Primary Legislation	41	Scotland	No	No	Yes	No	PDSA	dog organisation	No	SW + LMcD	Yes	Administrative only
42Animal Health and Welfare (Scotland) Act 2006S	Animal Health and Welfare (Scotland) Act 2006	Primary Legislation	42	Scotland	No	No	Yes	No	PDSA	dog organisation	No	SW + LMcD	Yes	Administrative only
42AAnimal Health and Welfare (Scotland) Act 2006S	Animal Health and Welfare (Scotland) Act 2006	Primary Legislation	42A	Scotland	No	No	Yes	No	PDSA	dog organisation	No	SW + LMcD	Yes	Administrative only
43Animal Health and Welfare (Scotland) Act 2006S	Animal Health and Welfare (Scotland) Act 2006	Primary Legislation	43	Scotland	No	No	Yes	No	PDSA	dog organisation	No	SW + LMcD	Yes	Administrative only
44Animal Health and Welfare (Scotland) Act 2006S	Animal Health and Welfare (Scotland) Act 2006	Primary Legislation	44	Scotland	No	No	Yes	No	PDSA	dog organisation	Yes	SW + LMcD	Yes	Section repealed
45Animal Health and Welfare (Scotland) Act 2006S	Animal Health and Welfare (Scotland) Act 2006	Primary Legislation	45	Scotland	No	No	Yes	No	PDSA	dog organisation	No	SW + LMcD	Yes	Not applicable to dog owners
46Animal Health and Welfare (Scotland) Act 2006S	Animal Health and Welfare (Scotland) Act 2006	Primary Legislation	46	Scotland	No	No	Yes	No	PDSA	dog organisation	No	SW + LMcD	Yes	Administrative only
46AAnimal Health and Welfare (Scotland) Act 2006S	Animal Health and Welfare (Scotland) Act 2006	Primary Legislation	46A	Scotland	No	No	Yes	No	PDSA	dog organisation	No	SW + LMcD	Yes	Administrative only
47Animal Health and Welfare (Scotland) Act 2006S	Animal Health and Welfare (Scotland) Act 2006	Primary Legislation	47	Scotland	No	No	Yes	No	PDSA	dog organisation	No	SW + LMcD	Yes	Administrative only
48Animal Health and Welfare (Scotland) Act 2006S	Animal Health and Welfare (Scotland) Act 2006	Primary Legislation	48	Scotland	No	No	Yes	No	PDSA	dog organisation	No	SW + LMcD	Yes	Supporting info
49Animal Health and Welfare (Scotland) Act 2006S	Animal Health and Welfare (Scotland) Act 2006	Primary Legislation	49	Scotland	No	No	Yes	No	PDSA	dog organisation	No	SW + LMcD	Yes	Supporting info
50Animal Health and Welfare (Scotland) Act 2006S	Animal Health and Welfare (Scotland) Act 2006	Primary Legislation	50	Scotland	No	No	Yes	No	PDSA	dog organisation	No	SW + LMcD	Yes	Supporting info
51Animal Health and Welfare (Scotland) Act 2006S	Animal Health and Welfare (Scotland) Act 2006	Primary Legislation	51	Scotland	No	No	Yes	No	PDSA	dog organisation	No	SW + LMcD	Yes	Administrative only
52Animal Health and Welfare (Scotland) Act 2006S	Animal Health and Welfare (Scotland) Act 2006	Primary Legislation	52	Scotland	No	No	Yes	No	PDSA	dog organisation	No	SW + LMcD	Yes	Administrative only
53Animal Health and Welfare (Scotland) Act 2006S	Animal Health and Welfare (Scotland) Act 2006	Primary Legislation	53	Scotland	No	No	Yes	No	PDSA	dog organisation	No	SW + LMcD	Yes	Administrative only
54Animal Health and Welfare (Scotland) Act 2006S	Animal Health and Welfare (Scotland) Act 2006	Primary Legislation	54	Scotland	No	No	Yes	No	PDSA	dog organisation	No	SW + LMcD	Yes	Not applicable to dog owners
55Animal Health and Welfare (Scotland) Act 2006S	Animal Health and Welfare (Scotland) Act 2006	Primary Legislation	55	Scotland	No	No	Yes	No	PDSA	dog organisation	No	SW + LMcD	Yes	Supporting info
Sch1(1)Animal Health and Welfare (Scotland) Act 2006S	Animal Health and Welfare (Scotland) Act 2006	Primary Legislation	Sch1(1)	Scotland	No	No	Yes	No	PDSA	dog organisation	No	SW + LMcD	Yes	Schedule
Sch1(2)Animal Health and Welfare (Scotland) Act 2006S	Animal Health and Welfare (Scotland) Act 2006	Primary Legislation	Sch1(2)	Scotland	No	No	Yes	No	PDSA	dog organisation	No	SW + LMcD	Yes	Schedule
Sch1(3)Animal Health and Welfare (Scotland) Act 2006S	Animal Health and Welfare (Scotland) Act 2006	Primary Legislation	Sch1(3)	Scotland	No	No	Yes	No	PDSA	dog organisation	No	SW + LMcD	Yes	Schedule
Sch1(4)Animal Health and Welfare (Scotland) Act 2006S	Animal Health and Welfare (Scotland) Act 2006	Primary Legislation	Sch1(4)	Scotland	No	No	Yes	No	PDSA	dog organisation	No	SW + LMcD	Yes	Schedule
Sch1(5)Animal Health and Welfare (Scotland) Act 2006S	Animal Health and Welfare (Scotland) Act 2006	Primary Legislation	Sch1(5)	Scotland	No	No	Yes	No	PDSA	dog organisation	No	SW + LMcD	Yes	Schedule
Sch1(6)Animal Health and Welfare (Scotland) Act 2006S	Animal Health and Welfare (Scotland) Act 2006	Primary Legislation	Sch1(6)	Scotland	No	No	Yes	No	PDSA	dog organisation	No	SW + LMcD	Yes	Schedule
Sch1(7)Animal Health and Welfare (Scotland) Act 2006S	Animal Health and Welfare (Scotland) Act 2006	Primary Legislation	Sch1(7)	Scotland	No	No	Yes	No	PDSA	dog organisation	No	SW + LMcD	Yes	Schedule
Sch1(8)Animal Health and Welfare (Scotland) Act 2006S	Animal Health and Welfare (Scotland) Act 2006	Primary Legislation	Sch1(8)	Scotland	No	No	Yes	No	PDSA	dog organisation	No	SW + LMcD	Yes	Schedule
Sch1(9)Animal Health and Welfare (Scotland) Act 2006S	Animal Health and Welfare (Scotland) Act 2006	Primary Legislation	Sch1(9)	Scotland	No	No	Yes	No	PDSA	dog organisation	No	SW + LMcD	Yes	Schedule
Sch 1(10)Animal Health and Welfare (Scotland) Act 2006S	Animal Health and Welfare (Scotland) Act 2006	Primary Legislation	Sch 1(10)	Scotland	No	No	Yes	No	PDSA	dog organisation	No	SW + LMcD	Yes	Schedule
Sch1(11)Animal Health and Welfare (Scotland) Act 2006S	Animal Health and Welfare (Scotland) Act 2006	Primary Legislation	Sch1(11)	Scotland	No	No	Yes	No	PDSA	dog organisation	No	SW + LMcD	Yes	Schedule
Sch1(12)Animal Health and Welfare (Scotland) Act 2006S	Animal Health and Welfare (Scotland) Act 2006	Primary Legislation	Sch1(12)	Scotland	No	No	Yes	No	PDSA	dog organisation	No	SW + LMcD	Yes	Schedule
Sch1(13)Animal Health and Welfare (Scotland) Act 2006S	Animal Health and Welfare (Scotland) Act 2006	Primary Legislation	Sch1(13)	Scotland	No	No	Yes	No	PDSA	dog organisation	No	SW + LMcD	Yes	Schedule
Sch1(14)Animal Health and Welfare (Scotland) Act 2006S	Animal Health and Welfare (Scotland) Act 2006	Primary Legislation	Sch1(14)	Scotland	No	No	Yes	No	PDSA	dog organisation	No	SW + LMcD	Yes	Schedule
Sch1(15)Animal Health and Welfare (Scotland) Act 2006S	Animal Health and Welfare (Scotland) Act 2006	Primary Legislation	Sch1(15)	Scotland	No	No	Yes	No	PDSA	dog organisation	No	SW + LMcD	Yes	Schedule
Sch1(16)Animal Health and Welfare (Scotland) Act 2006S	Animal Health and Welfare (Scotland) Act 2006	Primary Legislation	Sch1(16)	Scotland	No	No	Yes	No	PDSA	dog organisation	No	SW + LMcD	Yes	Schedule
Sch1(17)Animal Health and Welfare (Scotland) Act 2006S	Animal Health and Welfare (Scotland) Act 2006	Primary Legislation	Sch1(17)	Scotland	No	No	Yes	No	PDSA	dog organisation	No	SW + LMcD	Yes	Schedule
Sch1(18)Animal Health and Welfare (Scotland) Act 2006S	Animal Health and Welfare (Scotland) Act 2006	Primary Legislation	Sch1(18)	Scotland	No	No	Yes	No	PDSA	dog organisation	No	SW + LMcD	Yes	Schedule
Sch2(1)Animal Health and Welfare (Scotland) Act 2006S	Animal Health and Welfare (Scotland) Act 2006	Primary Legislation	Sch2(1)	Scotland	No	No	Yes	No	PDSA	dog organisation	No	SW + LMcD	Yes	Schedule
Sch2(2)Animal Health and Welfare (Scotland) Act 2006S	Animal Health and Welfare (Scotland) Act 2006	Primary Legislation	Sch2(2)	Scotland	No	No	Yes	No	PDSA	dog organisation	No	SW + LMcD	Yes	Schedule
Sch2(3)Animal Health and Welfare (Scotland) Act 2006S	Animal Health and Welfare (Scotland) Act 2006	Primary Legislation	Sch2(3)	Scotland	No	No	Yes	No	PDSA	dog organisation	No	SW + LMcD	Yes	Schedule
Sch2(4)Animal Health and Welfare (Scotland) Act 2006S	Animal Health and Welfare (Scotland) Act 2006	Primary Legislation	Sch2(4)	Scotland	No	No	Yes	No	PDSA	dog organisation	No	SW + LMcD	Yes	Schedule
Sch2(5)Animal Health and Welfare (Scotland) Act 2006S	Animal Health and Welfare (Scotland) Act 2006	Primary Legislation	Sch2(5)	Scotland	No	No	Yes	No	PDSA	dog organisation	No	SW + LMcD	Yes	Schedule
Sch2(6)Animal Health and Welfare (Scotland) Act 2006S	Animal Health and Welfare (Scotland) Act 2006	Primary Legislation	Sch2(6)	Scotland	No	No	Yes	No	PDSA	dog organisation	No	SW + LMcD	Yes	Schedule
Sch2(7)Animal Health and Welfare (Scotland) Act 2006S	Animal Health and Welfare (Scotland) Act 2006	Primary Legislation	Sch2(7)	Scotland	No	No	Yes	No	PDSA	dog organisation	No	SW + LMcD	Yes	Schedule
Sch2(8)Animal Health and Welfare (Scotland) Act 2006S	Animal Health and Welfare (Scotland) Act 2006	Primary Legislation	Sch2(8)	Scotland	No	No	Yes	No	PDSA	dog organisation	No	SW + LMcD	Yes	Schedule
Sch2(9)Animal Health and Welfare (Scotland) Act 2006S	Animal Health and Welfare (Scotland) Act 2006	Primary Legislation	Sch2(9)	Scotland	No	No	Yes	No	PDSA	dog organisation	No	SW + LMcD	Yes	Schedule
1Control of Dogs (Scotland) Act 2010S	Control of Dogs (Scotland) Act 2010	Primary Legislation	1	Scotland	No	No	Yes	No	title search for dog	systematic search	No	SW + LMcD	No		Yes	No	No	No	No	No	Yes	No	No	No	Yes	No	No	No	No	No	Yes	No	dogs who exhibit behaviours that cause alarm will then be kept under greater control	Yes	dogs who cause alarm to other animals than the dog will have to be kept under greater control	No	places a greater responsibility for an owner to ensure their dog does not cause someone else alarm or apprehension	Yes	dogs that cause alarm to the public will be kept under greater control potentially preventing attacks in the future	No Impact	no impact	30AThe Dogs (Northern Ireland) Order 1983NI, 1Control of Dogs (Scotland) Act 2010S, 43Anti-social Behaviour, Crime and Policing Act 2014E+W, 43Anti-social Behaviour, Crime and Policing Act 2014E+W
2Control of Dogs (Scotland) Act 2010S	Control of Dogs (Scotland) Act 2010	Primary Legislation	2	Scotland	No	No	Yes	No	title search for dog	systematic search	No	SW + LMcD	No		Yes	No	No	No	No	No	No	No	No	No	Yes	No	No	No	No	No	No	No	dog will have to be muzzled and kept on a lead	Yes	a dog that may cause injury is kept under control preventing the risk of attacks	No	dog owner has to keep their dog under greater control and may not be able to enter certain areas	Yes	prevents risk of attack of certain dogs	No Impact	no impact - there is no discussion of the impacts on other animals	30BThe Dogs (Northern Ireland) Order 1983NI, 2Control of Dogs (Scotland) Act 2010S
3Control of Dogs (Scotland) Act 2010S	Control of Dogs (Scotland) Act 2010	Primary Legislation	3	Scotland	No	No	Yes	No	title search for dog	systematic search	No	SW + LMcD	Yes	Administrative only
4Control of Dogs (Scotland) Act 2010S	Control of Dogs (Scotland) Act 2010	Primary Legislation	4	Scotland	No	No	Yes	No	title search for dog	systematic search	No	SW + LMcD	Yes	Administrative only
5Control of Dogs (Scotland) Act 2010S	Control of Dogs (Scotland) Act 2010	Primary Legislation	5	Scotland	No	No	Yes	No	title search for dog	systematic search	No	SW + LMcD	No		Yes	No	No	No	No	No	Yes	No	No	No	No	No	No	No	No	No	No	No	the dog will be offered up for destruction if it is deemed dangerous	Yes	prevents the owner from owner from dogs in the future possibly recreating the same problem	No	the person's dog may be destroyed and they lose their right to own more dogs	Yes	the dog that has been dangerous is destroyed so it cannot attack anyone in the future	No Impact	no impact	30FThe Dogs (Northern Ireland) Order 1983NI, 5Control of Dogs (Scotland) Act 2010S
6Control of Dogs (Scotland) Act 2010S	Control of Dogs (Scotland) Act 2010	Primary Legislation	6	Scotland	No	No	Yes	No	title search for dog	systematic search	No	SW + LMcD	Yes	Administrative only
7Control of Dogs (Scotland) Act 2010S	Control of Dogs (Scotland) Act 2010	Primary Legislation	7	Scotland	No	No	Yes	No	title search for dog	systematic search	No	SW + LMcD	Yes	Administrative only																												30EThe Dogs (Northern Ireland) Order 1983NI, 7Control of Dogs (Scotland) Act 2010S
8Control of Dogs (Scotland) Act 2010S	Control of Dogs (Scotland) Act 2010	Primary Legislation	8	Scotland	No	No	Yes	No	title search for dog	systematic search	No	SW + LMcD	Yes	Administrative only
9Control of Dogs (Scotland) Act 2010S	Control of Dogs (Scotland) Act 2010	Primary Legislation	9	Scotland	No	No	Yes	No	title search for dog	systematic search	No	SW + LMcD	No		Yes	No	No	No	No	No	Yes	No	No	No	No	No	No	No	No	No	No	No	the dog could be destroyed	Yes	a dog who is not responsive to a dog control order can be destroyed preventing potential future attacks	No	the owner can be disqualified from keeping dogs and their dog might be destroyed	Yes	a dog who is not responsive to a dog control order can be destroyed preventing potential future attacks	No Impact	no impact	9Control of Dogs (Scotland) Act 2010S
10Control of Dogs (Scotland) Act 2010S	Control of Dogs (Scotland) Act 2010	Primary Legislation	10	Scotland	No	No	Yes	No	title search for dog	systematic search	No	SW + LMcD	Yes	Inserting into an existing law
11Control of Dogs (Scotland) Act 2010S	Control of Dogs (Scotland) Act 2010	Primary Legislation	11	Scotland	No	No	Yes	No	title search for dog	systematic search	No	SW + LMcD	Yes	Administrative only
12Control of Dogs (Scotland) Act 2010S	Control of Dogs (Scotland) Act 2010	Primary Legislation	12	Scotland	No	No	Yes	No	title search for dog	systematic search	No	SW + LMcD	Yes	Administrative only
13Control of Dogs (Scotland) Act 2010S	Control of Dogs (Scotland) Act 2010	Primary Legislation	13	Scotland	No	No	Yes	No	title search for dog	systematic search	No	SW + LMcD	Yes	Supporting info
14Control of Dogs (Scotland) Act 2010S	Control of Dogs (Scotland) Act 2010	Primary Legislation	14	Scotland	No	No	Yes	No	title search for dog	systematic search	No	SW + LMcD	Yes	Administrative only
15Control of Dogs (Scotland) Act 2010S	Control of Dogs (Scotland) Act 2010	Primary Legislation	15	Scotland	No	No	Yes	No	title search for dog	systematic search	No	SW + LMcD	Yes	Administrative only
16Control of Dogs (Scotland) Act 2010S	Control of Dogs (Scotland) Act 2010	Primary Legislation	16	Scotland	No	No	Yes	No	title search for dog	systematic search	No	SW + LMcD	Yes	Administrative only
17Control of Dogs (Scotland) Act 2010S	Control of Dogs (Scotland) Act 2010	Primary Legislation	17	Scotland	No	No	Yes	No	title search for dog	systematic search	No	SW + LMcD	Yes	Administrative only
18Control of Dogs (Scotland) Act 2010S	Control of Dogs (Scotland) Act 2010	Primary Legislation	18	Scotland	No	No	Yes	No	title search for dog	systematic search	No	SW + LMcD	Yes	Supporting info
Sch1(1)Control of Dogs (Scotland) Act 2010S	Control of Dogs (Scotland) Act 2010	Primary Legislation	Sch1(1)	Scotland	No	No	Yes	No	title search for dog	systematic search	No	SW + LMcD	Yes	Schedule
Sch1(2)Control of Dogs (Scotland) Act 2010S	Control of Dogs (Scotland) Act 2010	Primary Legislation	Sch1(2)	Scotland	No	No	Yes	No	title search for dog	systematic search	No	SW + LMcD	Yes	Schedule
Sch2(1)Control of Dogs (Scotland) Act 2010S	Control of Dogs (Scotland) Act 2010	Primary Legislation	Sch2(1)	Scotland	No	No	Yes	No	title search for dog	systematic search	No	SW + LMcD	Yes	Schedule
A(1)Control of Dogs (Scotland) Act 2010S	Control of Dogs (Scotland) Act 2010	Primary Legislation	A(1)	Scotland	No	No	Yes	No	title search for dog	systematic search	No	SW + LMcD	Yes	Schedule
A(2)Control of Dogs (Scotland) Act 2010S	Control of Dogs (Scotland) Act 2010	Primary Legislation	A(2)	Scotland	No	No	Yes	No	title search for dog	systematic search	No	SW + LMcD	Yes	Schedule
A(3)Control of Dogs (Scotland) Act 2010S	Control of Dogs (Scotland) Act 2010	Primary Legislation	A(3)	Scotland	No	No	Yes	No	title search for dog	systematic search	No	SW + LMcD	Yes	Schedule
A(4)Control of Dogs (Scotland) Act 2010S	Control of Dogs (Scotland) Act 2010	Primary Legislation	A(4)	Scotland	No	No	Yes	No	title search for dog	systematic search	No	SW + LMcD	Yes	Schedule
A(5)Control of Dogs (Scotland) Act 2010S	Control of Dogs (Scotland) Act 2010	Primary Legislation	A(5)	Scotland	No	No	Yes	No	title search for dog	systematic search	No	SW + LMcD	Yes	Schedule
A(6)Control of Dogs (Scotland) Act 2010S	Control of Dogs (Scotland) Act 2010	Primary Legislation	A(6)	Scotland	No	No	Yes	No	title search for dog	systematic search	No	SW + LMcD	Yes	Schedule
A(7)Control of Dogs (Scotland) Act 2010S	Control of Dogs (Scotland) Act 2010	Primary Legislation	A(7)	Scotland	No	No	Yes	No	title search for dog	systematic search	No	SW + LMcD	Yes	Schedule
A(8)Control of Dogs (Scotland) Act 2010S	Control of Dogs (Scotland) Act 2010	Primary Legislation	A(8)	Scotland	No	No	Yes	No	title search for dog	systematic search	No	SW + LMcD	Yes	Schedule
B(1)Control of Dogs (Scotland) Act 2010S	Control of Dogs (Scotland) Act 2010	Primary Legislation	B(1)	Scotland	No	No	Yes	No	title search for dog	systematic search	No	SW + LMcD	Yes	Schedule
B(2)Control of Dogs (Scotland) Act 2010S	Control of Dogs (Scotland) Act 2010	Primary Legislation	B(2)	Scotland	No	No	Yes	No	title search for dog	systematic search	No	SW + LMcD	Yes	Schedule
B(3)Control of Dogs (Scotland) Act 2010S	Control of Dogs (Scotland) Act 2010	Primary Legislation	B(3)	Scotland	No	No	Yes	No	title search for dog	systematic search	No	SW + LMcD	Yes	Schedule
B(4)Control of Dogs (Scotland) Act 2010S	Control of Dogs (Scotland) Act 2010	Primary Legislation	B(4)	Scotland	No	No	Yes	No	title search for dog	systematic search	No	SW + LMcD	Yes	Schedule
B(5)Control of Dogs (Scotland) Act 2010S	Control of Dogs (Scotland) Act 2010	Primary Legislation	B(5)	Scotland	No	No	Yes	No	title search for dog	systematic search	No	SW + LMcD	Yes	Schedule
B(6)Control of Dogs (Scotland) Act 2010S	Control of Dogs (Scotland) Act 2010	Primary Legislation	B(6)	Scotland	No	No	Yes	No	title search for dog	systematic search	No	SW + LMcD	Yes	Schedule
B(7)Control of Dogs (Scotland) Act 2010S	Control of Dogs (Scotland) Act 2010	Primary Legislation	B(7)	Scotland	No	No	Yes	No	title search for dog	systematic search	No	SW + LMcD	Yes	Schedule
B(8)Control of Dogs (Scotland) Act 2010S	Control of Dogs (Scotland) Act 2010	Primary Legislation	B(8)	Scotland	No	No	Yes	No	title search for dog	systematic search	No	SW + LMcD	Yes	Schedule
B(9)Control of Dogs (Scotland) Act 2010S	Control of Dogs (Scotland) Act 2010	Primary Legislation	B(9)	Scotland	No	No	Yes	No	title search for dog	systematic search	No	SW + LMcD	Yes	Schedule
B(10)Control of Dogs (Scotland) Act 2010S	Control of Dogs (Scotland) Act 2010	Primary Legislation	B(10)	Scotland	No	No	Yes	No	title search for dog	systematic search	No	SW + LMcD	Yes	Schedule
B(11)Control of Dogs (Scotland) Act 2010S	Control of Dogs (Scotland) Act 2010	Primary Legislation	B(11)	Scotland	No	No	Yes	No	title search for dog	systematic search	No	SW + LMcD	Yes	Schedule
B(12)Control of Dogs (Scotland) Act 2010S	Control of Dogs (Scotland) Act 2010	Primary Legislation	B(12)	Scotland	No	No	Yes	No	title search for dog	systematic search	No	SW + LMcD	Yes	Schedule
B(13)Control of Dogs (Scotland) Act 2010S	Control of Dogs (Scotland) Act 2010	Primary Legislation	B(13)	Scotland	No	No	Yes	No	title search for dog	systematic search	No	SW + LMcD	Yes	Schedule
B(14)Control of Dogs (Scotland) Act 2010S	Control of Dogs (Scotland) Act 2010	Primary Legislation	B(14)	Scotland	No	No	Yes	No	title search for dog	systematic search	No	SW + LMcD	Yes	Schedule
B(15)Control of Dogs (Scotland) Act 2010S	Control of Dogs (Scotland) Act 2010	Primary Legislation	B(15)	Scotland	No	No	Yes	No	title search for dog	systematic search	No	SW + LMcD	Yes	Schedule
B(16)Control of Dogs (Scotland) Act 2010S	Control of Dogs (Scotland) Act 2010	Primary Legislation	B(16)	Scotland	No	No	Yes	No	title search for dog	systematic search	No	SW + LMcD	Yes	Schedule
B(17)Control of Dogs (Scotland) Act 2010S	Control of Dogs (Scotland) Act 2010	Primary Legislation	B(17)	Scotland	No	No	Yes	No	title search for dog	systematic search	No	SW + LMcD	Yes	Schedule
B(18)Control of Dogs (Scotland) Act 2010S	Control of Dogs (Scotland) Act 2010	Primary Legislation	B(18)	Scotland	No	No	Yes	No	title search for dog	systematic search	No	SW + LMcD	Yes	Schedule
B(19)Control of Dogs (Scotland) Act 2010S	Control of Dogs (Scotland) Act 2010	Primary Legislation	B(19)	Scotland	No	No	Yes	No	title search for dog	systematic search	No	SW + LMcD	Yes	Schedule
B(20)Control of Dogs (Scotland) Act 2010S	Control of Dogs (Scotland) Act 2010	Primary Legislation	B(20)	Scotland	No	No	Yes	No	title search for dog	systematic search	No	SW + LMcD	Yes	Schedule
B(21)Control of Dogs (Scotland) Act 2010S	Control of Dogs (Scotland) Act 2010	Primary Legislation	B(21)	Scotland	No	No	Yes	No	title search for dog	systematic search	No	SW + LMcD	Yes	Schedule
B(22)Control of Dogs (Scotland) Act 2010S	Control of Dogs (Scotland) Act 2010	Primary Legislation	B(22)	Scotland	No	No	Yes	No	title search for dog	systematic search	No	SW + LMcD	Yes	Schedule
B(23)Control of Dogs (Scotland) Act 2010S	Control of Dogs (Scotland) Act 2010	Primary Legislation	B(23)	Scotland	No	No	Yes	No	title search for dog	systematic search	No	SW + LMcD	Yes	Schedule
B(24)Control of Dogs (Scotland) Act 2010S	Control of Dogs (Scotland) Act 2010	Primary Legislation	B(24)	Scotland	No	No	Yes	No	title search for dog	systematic search	No	SW + LMcD	Yes	Schedule
B(25)Control of Dogs (Scotland) Act 2010S	Control of Dogs (Scotland) Act 2010	Primary Legislation	B(25)	Scotland	No	No	Yes	No	title search for dog	systematic search	No	SW + LMcD	Yes	Schedule
B(26)Control of Dogs (Scotland) Act 2010S	Control of Dogs (Scotland) Act 2010	Primary Legislation	B(26)	Scotland	No	No	Yes	No	title search for dog	systematic search	No	SW + LMcD	Yes	Schedule
B(27)Control of Dogs (Scotland) Act 2010S	Control of Dogs (Scotland) Act 2010	Primary Legislation	B(27)	Scotland	No	No	Yes	No	title search for dog	systematic search	No	SW + LMcD	Yes	Schedule
B(28)Control of Dogs (Scotland) Act 2010S	Control of Dogs (Scotland) Act 2010	Primary Legislation	B(28)	Scotland	No	No	Yes	No	title search for dog	systematic search	No	SW + LMcD	Yes	Schedule
B(29)Control of Dogs (Scotland) Act 2010S	Control of Dogs (Scotland) Act 2010	Primary Legislation	B(29)	Scotland	No	No	Yes	No	title search for dog	systematic search	No	SW + LMcD	Yes	Schedule
B(30)Control of Dogs (Scotland) Act 2010S	Control of Dogs (Scotland) Act 2010	Primary Legislation	B(30)	Scotland	No	No	Yes	No	title search for dog	systematic search	No	SW + LMcD	Yes	Schedule
B(31)Control of Dogs (Scotland) Act 2010S	Control of Dogs (Scotland) Act 2010	Primary Legislation	B(31)	Scotland	No	No	Yes	No	title search for dog	systematic search	No	SW + LMcD	Yes	Schedule
B(32)Control of Dogs (Scotland) Act 2010S	Control of Dogs (Scotland) Act 2010	Primary Legislation	B(32)	Scotland	No	No	Yes	No	title search for dog	systematic search	No	SW + LMcD	Yes	Schedule
B(33)Control of Dogs (Scotland) Act 2010S	Control of Dogs (Scotland) Act 2010	Primary Legislation	B(33)	Scotland	No	No	Yes	No	title search for dog	systematic search	No	SW + LMcD	Yes	Schedule
B(34)Control of Dogs (Scotland) Act 2010S	Control of Dogs (Scotland) Act 2010	Primary Legislation	B(34)	Scotland	No	No	Yes	No	title search for dog	systematic search	No	SW + LMcD	Yes	Schedule
B(35)Control of Dogs (Scotland) Act 2010S	Control of Dogs (Scotland) Act 2010	Primary Legislation	B(35)	Scotland	No	No	Yes	No	title search for dog	systematic search	No	SW + LMcD	Yes	Schedule
B(36)Control of Dogs (Scotland) Act 2010S	Control of Dogs (Scotland) Act 2010	Primary Legislation	B(36)	Scotland	No	No	Yes	No	title search for dog	systematic search	No	SW + LMcD	Yes	Schedule
B(37)Control of Dogs (Scotland) Act 2010S	Control of Dogs (Scotland) Act 2010	Primary Legislation	B(37)	Scotland	No	No	Yes	No	title search for dog	systematic search	No	SW + LMcD	Yes	Schedule
C(1)Control of Dogs (Scotland) Act 2010S	Control of Dogs (Scotland) Act 2010	Primary Legislation	C(1)	Scotland	No	No	Yes	No	title search for dog	systematic search	No	SW + LMcD	Yes	Schedule
D(1)Control of Dogs (Scotland) Act 2010S	Control of Dogs (Scotland) Act 2010	Primary Legislation	D(1)	Scotland	No	No	Yes	No	title search for dog	systematic search	No	SW + LMcD	Yes	Schedule
E(1)Control of Dogs (Scotland) Act 2010S	Control of Dogs (Scotland) Act 2010	Primary Legislation	E(1)	Scotland	No	No	Yes	No	title search for dog	systematic search	No	SW + LMcD	Yes	Schedule
F(1)Control of Dogs (Scotland) Act 2010S	Control of Dogs (Scotland) Act 2010	Primary Legislation	F(1)	Scotland	No	No	Yes	No	title search for dog	systematic search	No	SW + LMcD	Yes	Schedule
G(1)Control of Dogs (Scotland) Act 2010S	Control of Dogs (Scotland) Act 2010	Primary Legislation	G(1)	Scotland	No	No	Yes	No	title search for dog	systematic search	No	SW + LMcD	Yes	Schedule
H(1)Control of Dogs (Scotland) Act 2010S	Control of Dogs (Scotland) Act 2010	Primary Legislation	H(1)	Scotland	No	No	Yes	No	title search for dog	systematic search	No	SW + LMcD	Yes	Schedule
I(1)Control of Dogs (Scotland) Act 2010S	Control of Dogs (Scotland) Act 2010	Primary Legislation	I(1)	Scotland	No	No	Yes	No	title search for dog	systematic search	No	SW + LMcD	Yes	Schedule
J(1)Control of Dogs (Scotland) Act 2010S	Control of Dogs (Scotland) Act 2010	Primary Legislation	J(1)	Scotland	No	No	Yes	No	title search for dog	systematic search	No	SW + LMcD	Yes	Schedule
1Dogs Act 1906S+E+W	Dogs Act 1906	Primary Legislation	1	England, Scotland and Wales	No	Yes	Yes	Yes	title search for dog	systematic search	No	SW + LMcD	No		Yes	No	No	No	No	No	Yes	No	No	No	No	No	No	No	No	No	No	No	dog is likely displaying natural behaviours when chasing livestock	No	dog is likely displaying natural behaviours when chasing livestock	No	owner has greater responsibility to ensure dog does not chase or injure livestock	Yes	protecting livestock which is owned by people	No Impact	no impact	33The Dogs (Northern Ireland) Order 1983NI, 1Dogs Act 1906S+E+W, 1Dogs Act 1906S+E+W, 1Dogs Act 1906S+E+W
2Dogs Act 1906S+E+W	Dogs Act 1906	Primary Legislation	2	England, Scotland and Wales	No	Yes	Yes	Yes	title search for dog	systematic search	Yes	SW + LMcD	Yes	Section repealed
3Dogs Act 1906E+W	Dogs Act 1906	Primary Legislation	3	England and Wales	No	Yes	No	Yes	title search for dog	systematic search	Yes	SW + LMcD	Yes	Section repealed
3Dogs Act 1906S	Dogs Act 1906	Primary Legislation	3	Scotland	No	No	Yes	No	title search for dog	systematic search	No	SW + LMcD	No		Yes	No	No	No	No	No	No	No	No	No	Yes	No	No	No	No	No	No	No	dog can be seized and have ownership transferred	Yes	reduces the number of dogs on the street	No	their dog can be seized and ownership transferred	Yes	reduces the number of dogs on the street	No Impact	no impact	3Dogs Act 1906S
4Dogs Act 1906E+W	Dogs Act 1906	Primary Legislation	4	England and Wales	No	Yes	No	Yes	title search for dog	systematic search	No	SW + LMcD	No		Yes	No	No	No	No	No	No	No	No	No	Yes	No	No	No	No	No	No	Yes	tries to protect the dog if the finder wants to keep them	No	means that everyone can be involved in reducing straying making straying difficult for dogs	No	anyone can pick up their dog and so it makes straying more difficult, placing more responsibility on an owner to walk their dog	Yes	makes it more difficult for a dog to stray and so reduces the number of strays in society	No Impact	no impact	4Dogs Act 1906S, 4Dogs Act 1906E+W, 4Dogs Act 1906E+W
4Dogs Act 1906S	Dogs Act 1906	Primary Legislation	4	Scotland	No	No	Yes	No	title search for dog	systematic search	No	SW + LMcD	No		Yes	No	No	No	No	No	No	No	No	No	Yes	No	No	No	No	No	No	Yes	tries to protect the dog if the finder wants to keep them	No	means that everyone can be involved in reducing straying making straying difficult for dogs	No	anyone can pick up their dog and so it makes straying more difficult, placing more responsibility on an owner to walk their dog	Yes	makes it more difficult for a dog to stray and so reduces the number of strays in society	No Impact	no impact	4Dogs Act 1906S, 4Dogs Act 1906E+W, 4Dogs Act 1906E+W
5Dogs Act 1906S+E+W	Dogs Act 1906	Primary Legislation	5	England, Scotland and Wales	No	Yes	Yes	Yes	title search for dog	systematic search	Yes	SW + LMcD	Yes	Section repealed
6Dogs Act 1906E+W	Dogs Act 1906	Primary Legislation	6	England and Wales	No	Yes	No	Yes	title search for dog	systematic search	Yes	SW + LMcD	Yes	Section repealed
6Dogs Act 1906S	Dogs Act 1906	Primary Legislation	6	Scotland	No	No	Yes	No	title search for dog	systematic search	no	SW + LMcD	No		Yes	No	No	No	No	No	No	No	No	No	Yes	No	No	No	No	No	No	Yes	prevents the spread of disease from cattle	Yes	prevents the spread of disease orginating from cattle	Yes	prevents a dog eating a carcase that might cause disease	No Impact	no impact	No Impact	no impact - it doesn’t seem like the environment was thought of but it probably does benefit the environment in some way?	6Dogs Act 1906S
7Dogs Act 1906S+E+W	Dogs Act 1906	Primary Legislation	7	England, Scotland and Wales	No	Yes	Yes	Yes	title search for dog	systematic search	No	SW + LMcD	Yes	Supporting info
8Dogs Act 1906S+E+W	Dogs Act 1906	Primary Legislation	8	England, Scotland and Wales	No	Yes	Yes	Yes	title search for dog	systematic search	No	SW + LMcD	Yes	Supporting info
9Dogs Act 1906S+E+W	Dogs Act 1906	Primary Legislation	9	England, Scotland and Wales	No	Yes	Yes	Yes	title search for dog	systematic search	Yes	SW + LMcD	Yes	Section repealed
10Dogs Act 1906S+E+W	Dogs Act 1906	Primary Legislation	10	England, Scotland and Wales	No	Yes	Yes	Yes	title search for dog	systematic search	Yes	SW + LMcD	Yes	Section repealed
11Dogs Act 1906S+E+W	Dogs Act 1906	Primary Legislation	11	England, Scotland and Wales	No	Yes	Yes	Yes	title search for dog	systematic search	No	SW + LMcD	Yes	Supporting info
1Animal Health Act 1981S+E+W	Animal Health Act 1981	Primary Legislation	1	England, Scotland and Wales	No	Yes	Yes	Yes	Referenced by Animal Welfare Act 2006	referenced in law	No	SW + LMcD	Yes	Not applicable to dog owners
2Animal Health Act 1981S+E+W	Animal Health Act 1981	Primary Legislation	2	England, Scotland and Wales	No	Yes	Yes	Yes	Referenced by Animal Welfare Act 2006	referenced in law	No	SW + LMcD	Yes	Not applicable to dog owners
3Animal Health Act 1981S+E+W	Animal Health Act 1981	Primary Legislation	3	England, Scotland and Wales	No	Yes	Yes	Yes	Referenced by Animal Welfare Act 2006	referenced in law	No	SW + LMcD	Yes	Not applicable to dog owners
4Animal Health Act 1981S+E+W	Animal Health Act 1981	Primary Legislation	4	England, Scotland and Wales	No	Yes	Yes	Yes	Referenced by Animal Welfare Act 2006	referenced in law	No	SW + LMcD	Yes	Not applicable to dog owners
5Animal Health Act 1981S+E+W	Animal Health Act 1981	Primary Legislation	5	England, Scotland and Wales	No	Yes	Yes	Yes	Referenced by Animal Welfare Act 2006	referenced in law	No	SW + LMcD	Yes	Not applicable to dog owners
6Animal Health Act 1981S+E+W	Animal Health Act 1981	Primary Legislation	6	England, Scotland and Wales	No	Yes	Yes	Yes	Referenced by Animal Welfare Act 2006	referenced in law	No	SW + LMcD	Yes	Not applicable to dog owners
6AAnimal Health Act 1981S+E+W	Animal Health Act 1981	Primary Legislation	6A	England, Scotland and Wales	No	Yes	Yes	Yes	Referenced by Animal Welfare Act 2006	referenced in law	No	SW + LMcD	Yes	Not applicable to dog owners
6BAnimal Health Act 1981S+E+W	Animal Health Act 1981	Primary Legislation	6B	England, Scotland and Wales	No	Yes	Yes	Yes	Referenced by Animal Welfare Act 2006	referenced in law	No	SW + LMcD	Yes	Not applicable to dog owners
6CAnimal Health Act 1981S	Animal Health Act 1981	Primary Legislation	6C	Scotland	No	No	Yes	No	Referenced by Animal Welfare Act 2006	referenced in law	No	SW + LMcD	Yes	Not applicable to dog owners
6DAnimal Health Act 1981S	Animal Health Act 1981	Primary Legislation	6D	Scotland	No	No	Yes	No	Referenced by Animal Welfare Act 2006	referenced in law	No	SW + LMcD	Yes	Not applicable to dog owners
6EAnimal Health Act 1981S	Animal Health Act 1981	Primary Legislation	6E	Scotland	No	No	Yes	No	Referenced by Animal Welfare Act 2006	referenced in law	No	SW + LMcD	Yes	Not applicable to dog owners
6FAnimal Health Act 1981S	Animal Health Act 1981	Primary Legislation	6F	Scotland	No	No	Yes	No	Referenced by Animal Welfare Act 2006	referenced in law	No	SW + LMcD	Yes	Not applicable to dog owners
7Animal Health Act 1981S+E+W	Animal Health Act 1981	Primary Legislation	7	England, Scotland and Wales	No	Yes	Yes	Yes	Referenced by Animal Welfare Act 2006	referenced in law	No	SW + LMcD	Yes	Not applicable to dog owners
8Animal Health Act 1981S+E+W	Animal Health Act 1981	Primary Legislation	8	England, Scotland and Wales	No	Yes	Yes	Yes	Referenced by Animal Welfare Act 2006	referenced in law	No	SW + LMcD	Yes	Not applicable to dog owners
8AAnimal Health Act 1981S	Animal Health Act 1981	Primary Legislation	8A	Scotland	No	No	Yes	No	Referenced by Animal Welfare Act 2006	referenced in law	No	SW + LMcD	Yes	Not applicable to dog owners
9Animal Health Act 1981S+E+W	Animal Health Act 1981	Primary Legislation	9	England, Scotland and Wales	No	Yes	Yes	Yes	Referenced by Animal Welfare Act 2006	referenced in law	No	SW + LMcD	Yes	Not applicable to dog owners
10Animal Health Act 1981S+E+W	Animal Health Act 1981	Primary Legislation	10	England, Scotland and Wales	No	Yes	Yes	Yes	Referenced by Animal Welfare Act 2006	referenced in law	No	SW + LMcD	Yes	Not applicable to dog owners
10AAnimal Health Act 1981E+W	Animal Health Act 1981	Primary Legislation	10A	England and Wales	No	Yes	No	Yes	Referenced by Animal Welfare Act 2006	referenced in law	No	SW + LMcD	Yes	Not applicable to dog owners
11Animal Health Act 1981S+E+W	Animal Health Act 1981	Primary Legislation	11	England, Scotland and Wales	No	Yes	Yes	Yes	Referenced by Animal Welfare Act 2006	referenced in law	No	SW + LMcD	Yes	Not applicable to dog owners
12Animal Health Act 1981S+E+W	Animal Health Act 1981	Primary Legislation	12	England, Scotland and Wales	No	Yes	Yes	Yes	Referenced by Animal Welfare Act 2006	referenced in law	No	SW + LMcD	Yes	Not applicable to dog owners
13Animal Health Act 1981S+E+W	Animal Health Act 1981	Primary Legislation	13	England, Scotland and Wales	No	Yes	Yes	Yes	Referenced by Animal Welfare Act 2006	referenced in law	No	SW + LMcD	No		Yes	No	No	No	No	No	No	No	No	No	Yes	No	No	No	No	No	No	No	dogs are to be kept under control which is against what dogs would naturally want to do	Yes	agree that prevents potential issues surrounding straying dogs	Yes	ensures dogs are reunited with their owners faster	Yes	reduces the number of dogs straying and being held in kennels because it reunites dogs with owners faster	No	it is unlikely the environment was discussed when the law was being created but the real world consequences could benefit environment	13Animal Health Act 1981S+E+W, 13Animal Health Act 1981S+E+W, 13Animal Health Act 1981S+E+W
14Animal Health Act 1981S+E+W	Animal Health Act 1981	Primary Legislation	14	England, Scotland and Wales	No	Yes	Yes	Yes	Referenced by Animal Welfare Act 2006	referenced in law	No	SW + LMcD	Yes	Not applicable to dog owners
14AAnimal Health Act 1981S+E+W	Animal Health Act 1981	Primary Legislation	14A	England, Scotland and Wales	No	Yes	Yes	Yes	Referenced by Animal Welfare Act 2006	referenced in law	No	SW + LMcD	Yes	Not applicable to dog owners
14BAnimal Health Act 1981E+W	Animal Health Act 1981	Primary Legislation	14B	England and Wales	No	Yes	No	Yes	Referenced by Animal Welfare Act 2006	referenced in law	No	SW + LMcD	Yes	Not applicable to dog owners
15Animal Health Act 1981S+E+W	Animal Health Act 1981	Primary Legislation	15	England, Scotland and Wales	No	Yes	Yes	Yes	Referenced by Animal Welfare Act 2006	referenced in law	No	SW + LMcD	No		No	Yes	No	No	No	No	No	No	No	Yes	No	No	No	No	No	No	No	No	the dog is not benefiting and has to be kept separate from other animals which could negatively impact their welfare	Yes	avoids the spread of disease	No	doesn’t receive any benefits for reporting their dog and has to keep the dogs separate from others	Yes	prevents the spread of disease	Yes	prevents the spread of disease to wildlife (something discussed in the 70s)	10The Diseases of Animals (Northern Ireland) Order 1981NI, 15Animal Health Act 1981S+E+W, 15Animal Health Act 1981S+E+W, 15Animal Health Act 1981S+E+W
16Animal Health Act 1981E+W	Animal Health Act 1981	Primary Legislation	16	England and Wales	No	Yes	No	Yes	Referenced by Animal Welfare Act 2006	referenced in law	No	SW + LMcD	No		No	Yes	No	No	No	No	No	No	No	Yes	No	No	No	No	No	No	No	Yes	it aims to vaccinate the dog to prevent it contracting the disease	Yes	to avoid the spread to other dogs	No	yes as can help their dog if exposed to the disease but no as they can be guilty of an offence	Yes	aim is to prevent the spread of disease	Yes	the aim is to prevent spread of the disease	11The Diseases of Animals (Northern Ireland) Order 1981NI, 16Animal Health Act 1981S, 16Animal Health Act 1981E+W, 16Animal Health Act 1981E+W
16Animal Health Act 1981S	Animal Health Act 1981	Primary Legislation	16	Scotland	No	No	Yes	No	Referenced by Animal Welfare Act 2006	referenced in law	No	SW + LMcD	No		No	Yes	No	No	No	No	No	No	No	Yes	No	No	No	No	No	No	No	Yes	it aims to vaccinate the dog to prevent it contracting the disease	Yes	to avoid the spread to other dogs	No	yes as can help their dog if exposed to the disease but no as they can be guilty of an offence	Yes	aim is to prevent the spread of disease	Yes	the aim is to prevent spread of the disease	11The Diseases of Animals (Northern Ireland) Order 1981NI, 16Animal Health Act 1981S, 16Animal Health Act 1981E+W, 16Animal Health Act 1981E+W
16AAnimal Health Act 1981E+W	Animal Health Act 1981	Primary Legislation	16A	England and Wales	No	Yes	No	Yes	Referenced by Animal Welfare Act 2006	referenced in law	No	SW + LMcD	No		No	Yes	No	No	No	No	No	No	No	Yes	No	No	No	No	No	No	No	No	the dog can be destroyed	Yes	to avoid the spread to other dogs	No	yes as they will be compensated but no as their dog will be destroyed	Yes	to prevent spread of disease	Yes	to prevent spread to wildlife	16AAnimal Health Act 1981E+W
16BAnimal Health Act 1981S	Animal Health Act 1981	Primary Legislation	16B	Scotland	No	No	Yes	No	Referenced by Animal Welfare Act 2006	referenced in law	No	SW + LMcD	Yes	Not applicable to dog owners
17Animal Health Act 1981S+E+W	Animal Health Act 1981	Primary Legislation	17	England, Scotland and Wales	No	Yes	Yes	Yes	Referenced by Animal Welfare Act 2006	referenced in law	No	SW + LMcD	Yes	Not applicable to dog owners
18Animal Health Act 1981S+E+W	Animal Health Act 1981	Primary Legislation	18	England, Scotland and Wales	No	Yes	Yes	Yes	Referenced by Animal Welfare Act 2006	referenced in law	No	SW + LMcD	Yes	Not applicable to dog owners
19Animal Health Act 1981S+E+W	Animal Health Act 1981	Primary Legislation	19	England, Scotland and Wales	No	Yes	Yes	Yes	Referenced by Animal Welfare Act 2006	referenced in law	No	SW + LMcD	Yes	Not applicable to dog owners
20Animal Health Act 1981S+E+W	Animal Health Act 1981	Primary Legislation	20	England, Scotland and Wales	No	Yes	Yes	Yes	Referenced by Animal Welfare Act 2006	referenced in law	No	SW + LMcD	Yes	Not applicable to dog owners
21Animal Health Act 1981S+E+W	Animal Health Act 1981	Primary Legislation	21	England, Scotland and Wales	No	Yes	Yes	Yes	Referenced by Animal Welfare Act 2006	referenced in law	No	SW + LMcD	Yes	Not applicable to dog owners
22Animal Health Act 1981S+E+W	Animal Health Act 1981	Primary Legislation	22	England, Scotland and Wales	No	Yes	Yes	Yes	Referenced by Animal Welfare Act 2006	referenced in law	No	SW + LMcD	Yes	Not applicable to dog owners
23Animal Health Act 1981S+E+W	Animal Health Act 1981	Primary Legislation	23	England, Scotland and Wales	No	Yes	Yes	Yes	Referenced by Animal Welfare Act 2006	referenced in law	No	SW + LMcD	Yes	Not applicable to dog owners
24Animal Health Act 1981S+E+W	Animal Health Act 1981	Primary Legislation	24	England, Scotland and Wales	No	Yes	Yes	Yes	Referenced by Animal Welfare Act 2006	referenced in law	No	SW + LMcD	Yes	Not applicable to dog owners
25Animal Health Act 1981S+E+W	Animal Health Act 1981	Primary Legislation	25	England, Scotland and Wales	No	Yes	Yes	Yes	Referenced by Animal Welfare Act 2006	referenced in law	No	SW + LMcD	Yes	Not applicable to dog owners
26Animal Health Act 1981S+E+W	Animal Health Act 1981	Primary Legislation	26	England, Scotland and Wales	No	Yes	Yes	Yes	Referenced by Animal Welfare Act 2006	referenced in law	No	SW + LMcD	Yes	Not applicable to dog owners
27Animal Health Act 1981S+E+W	Animal Health Act 1981	Primary Legislation	27	England, Scotland and Wales	No	Yes	Yes	Yes	Referenced by Animal Welfare Act 2006	referenced in law	No	SW + LMcD	Yes	Not applicable to dog owners
28Animal Health Act 1981S+E+W	Animal Health Act 1981	Primary Legislation	28	England, Scotland and Wales	No	Yes	Yes	Yes	Referenced by Animal Welfare Act 2006	referenced in law	No	SW + LMcD	Yes	Not applicable to dog owners
28AAnimal Health Act 1981E+W	Animal Health Act 1981	Primary Legislation	28A	England and Wales	No	Yes	No	Yes	Referenced by Animal Welfare Act 2006	referenced in law	No	SW + LMcD	Yes	Not applicable to dog owners
28BAnimal Health Act 1981E+W	Animal Health Act 1981	Primary Legislation	28B	England and Wales	No	Yes	No	Yes	Referenced by Animal Welfare Act 2006	referenced in law	No	SW + LMcD	Yes	Not applicable to dog owners
28CAnimal Health Act 1981S	Animal Health Act 1981	Primary Legislation	28C	Scotland	No	No	Yes	No	Referenced by Animal Welfare Act 2006	referenced in law	No	SW + LMcD	Yes	Not applicable to dog owners
28DAnimal Health Act 1981S	Animal Health Act 1981	Primary Legislation	28D	Scotland	No	No	Yes	No	Referenced by Animal Welfare Act 2006	referenced in law	No	SW + LMcD	Yes	Not applicable to dog owners
28EAnimal Health Act 1981S	Animal Health Act 1981	Primary Legislation	28E	Scotland	No	No	Yes	No	Referenced by Animal Welfare Act 2006	referenced in law	No	SW + LMcD	Yes	Not applicable to dog owners
28FAnimal Health Act 1981S	Animal Health Act 1981	Primary Legislation	28F	Scotland	No	No	Yes	No	Referenced by Animal Welfare Act 2006	referenced in law	No	SW + LMcD	Yes	Not applicable to dog owners
28GAnimal Health Act 1981S	Animal Health Act 1981	Primary Legislation	28G	Scotland	No	No	Yes	No	Referenced by Animal Welfare Act 2006	referenced in law	No	SW + LMcD	Yes	Not applicable to dog owners
28HAnimal Health Act 1981S+E+W	Animal Health Act 1981	Primary Legislation	28H	England, Scotland and Wales	No	Yes	Yes	Yes	Referenced by Animal Welfare Act 2006	referenced in law	No	SW + LMcD	Yes	Not applicable to dog owners
28IAnimal Health Act 1981S+E+W	Animal Health Act 1981	Primary Legislation	28I	England, Scotland and Wales	No	Yes	Yes	Yes	Referenced by Animal Welfare Act 2006	referenced in law	No	SW + LMcD	Yes	Not applicable to dog owners
29Animal Health Act 1981S+E+W	Animal Health Act 1981	Primary Legislation	29	England, Scotland and Wales	No	Yes	Yes	Yes	Referenced by Animal Welfare Act 2006	referenced in law	No	SW + LMcD	Yes	Not applicable to dog owners
30Animal Health Act 1981S+E+W	Animal Health Act 1981	Primary Legislation	30	England, Scotland and Wales	No	Yes	Yes	Yes	Referenced by Animal Welfare Act 2006	referenced in law	No	SW + LMcD	Yes	Not applicable to dog owners
31Animal Health Act 1981S+E+W	Animal Health Act 1981	Primary Legislation	31	England, Scotland and Wales	No	Yes	Yes	Yes	Referenced by Animal Welfare Act 2006	referenced in law	No	SW + LMcD	Yes	Not applicable to dog owners
32Animal Health Act 1981S+E+W	Animal Health Act 1981	Primary Legislation	32	England, Scotland and Wales	No	Yes	Yes	Yes	Referenced by Animal Welfare Act 2006	referenced in law	No	SW + LMcD	Yes	Not applicable to dog owners
32AAnimal Health Act 1981E+W	Animal Health Act 1981	Primary Legislation	32A	England and Wales	No	Yes	No	Yes	Referenced by Animal Welfare Act 2006	referenced in law	No	SW + LMcD	Yes	Not applicable to dog owners
32BAnimal Health Act 1981E+W	Animal Health Act 1981	Primary Legislation	32B	England and Wales	No	Yes	No	Yes	Referenced by Animal Welfare Act 2006	referenced in law	No	SW + LMcD	Yes	Not applicable to dog owners
32CAnimal Health Act 1981E+W	Animal Health Act 1981	Primary Legislation	32C	England and Wales	No	Yes	No	Yes	Referenced by Animal Welfare Act 2006	referenced in law	No	SW + LMcD	Yes	Not applicable to dog owners
32DAnimal Health Act 1981E+W	Animal Health Act 1981	Primary Legislation	32D	England and Wales	No	Yes	No	Yes	Referenced by Animal Welfare Act 2006	referenced in law	No	SW + LMcD	Yes	Not applicable to dog owners
32EAnimal Health Act 1981S+E+W	Animal Health Act 1981	Primary Legislation	32E	England, Scotland and Wales	No	Yes	Yes	Yes	Referenced by Animal Welfare Act 2006	referenced in law	No	SW + LMcD	Yes	Not applicable to dog owners
32FAnimal Health Act 1981S	Animal Health Act 1981	Primary Legislation	32F	Scotland	No	No	Yes	No	Referenced by Animal Welfare Act 2006	referenced in law	No	SW + LMcD	Yes	Not applicable to dog owners
33Animal Health Act 1981S+E+W	Animal Health Act 1981	Primary Legislation	33	England, Scotland and Wales	No	Yes	Yes	Yes	Referenced by Animal Welfare Act 2006	referenced in law	No	SW + LMcD	Yes	Not applicable to dog owners
34Animal Health Act 1981S+E+W	Animal Health Act 1981	Primary Legislation	34	England, Scotland and Wales	No	Yes	Yes	Yes	Referenced by Animal Welfare Act 2006	referenced in law	No	SW + LMcD	Yes	Not applicable to dog owners
35Animal Health Act 1981E+W	Animal Health Act 1981	Primary Legislation	35	England and Wales	No	Yes	No	Yes	Referenced by Animal Welfare Act 2006	referenced in law	No	SW + LMcD	Yes	Not applicable to dog owners
35Animal Health Act 1981S	Animal Health Act 1981	Primary Legislation	35	Scotland	No	No	Yes	No	Referenced by Animal Welfare Act 2006	referenced in law	No	SW + LMcD	Yes	Not applicable to dog owners
36Animal Health Act 1981S+E+W	Animal Health Act 1981	Primary Legislation	36	England, Scotland and Wales	No	Yes	Yes	Yes	Referenced by Animal Welfare Act 2006	referenced in law	No	SW + LMcD	Yes	Not applicable to dog owners
36ZAAnimal Health Act 1981S	Animal Health Act 1981	Primary Legislation	36ZA	Scotland	No	No	Yes	No	Referenced by Animal Welfare Act 2006	referenced in law	No	SW + LMcD	Yes	Not applicable to dog owners
36ZBAnimal Health Act 1981S	Animal Health Act 1981	Primary Legislation	36ZB	Scotland	No	No	Yes	No	Referenced by Animal Welfare Act 2006	referenced in law	No	SW + LMcD	Yes	Not applicable to dog owners
36Animal Health Act 1981E+W	Animal Health Act 1981	Primary Legislation	36	England and Wales	No	Yes	No	Yes	Referenced by Animal Welfare Act 2006	referenced in law	No	SW + LMcD	Yes	Not applicable to dog owners
36NAnimal Health Act 1981S	Animal Health Act 1981	Primary Legislation	36N	Scotland	No	No	Yes	No	Referenced by Animal Welfare Act 2006	referenced in law	No	SW + LMcD	Yes	Not applicable to dog owners
36OAnimal Health Act 1981S	Animal Health Act 1981	Primary Legislation	36O	Scotland	No	No	Yes	No	Referenced by Animal Welfare Act 2006	referenced in law	No	SW + LMcD	Yes	Not applicable to dog owners
36PAnimal Health Act 1981S	Animal Health Act 1981	Primary Legislation	36P	Scotland	No	No	Yes	No	Referenced by Animal Welfare Act 2006	referenced in law	No	SW + LMcD	Yes	Not applicable to dog owners
36QAnimal Health Act 1981S	Animal Health Act 1981	Primary Legislation	36Q	Scotland	No	No	Yes	No	Referenced by Animal Welfare Act 2006	referenced in law	No	SW + LMcD	Yes	Not applicable to dog owners
36RAnimal Health Act 1981S	Animal Health Act 1981	Primary Legislation	36R	Scotland	No	No	Yes	No	Referenced by Animal Welfare Act 2006	referenced in law	No	SW + LMcD	Yes	Not applicable to dog owners
36SAnimal Health Act 1981S	Animal Health Act 1981	Primary Legislation	36S	Scotland	No	No	Yes	No	Referenced by Animal Welfare Act 2006	referenced in law	No	SW + LMcD	Yes	Not applicable to dog owners
36TAnimal Health Act 1981S	Animal Health Act 1981	Primary Legislation	36T	Scotland	No	No	Yes	No	Referenced by Animal Welfare Act 2006	referenced in law	No	SW + LMcD	Yes	Not applicable to dog owners
36UAnimal Health Act 1981S	Animal Health Act 1981	Primary Legislation	36U	Scotland	No	No	Yes	No	Referenced by Animal Welfare Act 2006	referenced in law	No	SW + LMcD	Yes	Not applicable to dog owners
36VAnimal Health Act 1981S	Animal Health Act 1981	Primary Legislation	36V	Scotland	No	No	Yes	No	Referenced by Animal Welfare Act 2006	referenced in law	No	SW + LMcD	Yes	Not applicable to dog owners
36WAnimal Health Act 1981S	Animal Health Act 1981	Primary Legislation	36W	Scotland	No	No	Yes	No	Referenced by Animal Welfare Act 2006	referenced in law	No	SW + LMcD	Yes	Not applicable to dog owners
36XAnimal Health Act 1981S	Animal Health Act 1981	Primary Legislation	36X	Scotland	No	No	Yes	No	Referenced by Animal Welfare Act 2006	referenced in law	No	SW + LMcD	Yes	Not applicable to dog owners
37Animal Health Act 1981S+E+W	Animal Health Act 1981	Primary Legislation	37	England, Scotland and Wales	No	Yes	Yes	Yes	Referenced by Animal Welfare Act 2006	referenced in law	No	SW + LMcD	Yes	Not applicable to dog owners
38Animal Health Act 1981S+E+W	Animal Health Act 1981	Primary Legislation	38	England, Scotland and Wales	No	Yes	Yes	Yes	Referenced by Animal Welfare Act 2006	referenced in law	No	SW + LMcD	Yes	Not applicable to dog owners
39Animal Health Act 1981S+E+W	Animal Health Act 1981	Primary Legislation	39	England, Scotland and Wales	No	Yes	Yes	Yes	Referenced by Animal Welfare Act 2006	referenced in law	No	SW + LMcD	Yes	Not applicable to dog owners
40Animal Health Act 1981S+E+W	Animal Health Act 1981	Primary Legislation	40	England, Scotland and Wales	No	Yes	Yes	Yes	Referenced by Animal Welfare Act 2006	referenced in law	No	SW + LMcD	Yes	Not applicable to dog owners
41Animal Health Act 1981S+E+W	Animal Health Act 1981	Primary Legislation	41	England, Scotland and Wales	No	Yes	Yes	Yes	Referenced by Animal Welfare Act 2006	referenced in law	No	SW + LMcD	Yes	Not applicable to dog owners
42Animal Health Act 1981S+E+W	Animal Health Act 1981	Primary Legislation	42	England, Scotland and Wales	No	Yes	Yes	Yes	Referenced by Animal Welfare Act 2006	referenced in law	No	SW + LMcD	Yes	Not applicable to dog owners
43Animal Health Act 1981S+E+W	Animal Health Act 1981	Primary Legislation	43	England, Scotland and Wales	No	Yes	Yes	Yes	Referenced by Animal Welfare Act 2006	referenced in law	No	SW + LMcD	Yes	Not applicable to dog owners
44Animal Health Act 1981S+E+W	Animal Health Act 1981	Primary Legislation	44	England, Scotland and Wales	No	Yes	Yes	Yes	Referenced by Animal Welfare Act 2006	referenced in law	No	SW + LMcD	Yes	Not applicable to dog owners
45Animal Health Act 1981S+E+W	Animal Health Act 1981	Primary Legislation	45	England, Scotland and Wales	No	Yes	Yes	Yes	Referenced by Animal Welfare Act 2006	referenced in law	No	SW + LMcD	Yes	Not applicable to dog owners
46Animal Health Act 1981S+E+W	Animal Health Act 1981	Primary Legislation	46	England, Scotland and Wales	No	Yes	Yes	Yes	Referenced by Animal Welfare Act 2006	referenced in law	No	SW + LMcD	Yes	Not applicable to dog owners
47Animal Health Act 1981S+E+W	Animal Health Act 1981	Primary Legislation	47	England, Scotland and Wales	No	Yes	Yes	Yes	Referenced by Animal Welfare Act 2006	referenced in law	No	SW + LMcD	Yes	Not applicable to dog owners
48Animal Health Act 1981S+E+W	Animal Health Act 1981	Primary Legislation	48	England, Scotland and Wales	No	Yes	Yes	Yes	Referenced by Animal Welfare Act 2006	referenced in law	No	SW + LMcD	Yes	Not applicable to dog owners
49Animal Health Act 1981S+E+W	Animal Health Act 1981	Primary Legislation	49	England, Scotland and Wales	No	Yes	Yes	Yes	Referenced by Animal Welfare Act 2006	referenced in law	No	SW + LMcD	Yes	Not applicable to dog owners
50Animal Health Act 1981S+E+W	Animal Health Act 1981	Primary Legislation	50	England, Scotland and Wales	No	Yes	Yes	Yes	Referenced by Animal Welfare Act 2006	referenced in law	No	SW + LMcD	Yes	Not applicable to dog owners
51Animal Health Act 1981S+E+W	Animal Health Act 1981	Primary Legislation	51	England, Scotland and Wales	No	Yes	Yes	Yes	Referenced by Animal Welfare Act 2006	referenced in law	No	SW + LMcD	Yes	Not applicable to dog owners
52Animal Health Act 1981S+E+W	Animal Health Act 1981	Primary Legislation	52	England, Scotland and Wales	No	Yes	Yes	Yes	Referenced by Animal Welfare Act 2006	referenced in law	No	SW + LMcD	Yes	Not applicable to dog owners
53Animal Health Act 1981S+E+W	Animal Health Act 1981	Primary Legislation	53	England, Scotland and Wales	No	Yes	Yes	Yes	Referenced by Animal Welfare Act 2006	referenced in law	No	SW + LMcD	Yes	Not applicable to dog owners
54Animal Health Act 1981S+E+W	Animal Health Act 1981	Primary Legislation	54	England, Scotland and Wales	No	Yes	Yes	Yes	Referenced by Animal Welfare Act 2006	referenced in law	No	SW + LMcD	Yes	Not applicable to dog owners
55Animal Health Act 1981S+E+W	Animal Health Act 1981	Primary Legislation	55	England, Scotland and Wales	No	Yes	Yes	Yes	Referenced by Animal Welfare Act 2006	referenced in law	No	SW + LMcD	Yes	Not applicable to dog owners
56Animal Health Act 1981S+E+W	Animal Health Act 1981	Primary Legislation	56	England, Scotland and Wales	No	Yes	Yes	Yes	Referenced by Animal Welfare Act 2006	referenced in law	No	SW + LMcD	Yes	Not applicable to dog owners
57Animal Health Act 1981S+E+W	Animal Health Act 1981	Primary Legislation	57	England, Scotland and Wales	No	Yes	Yes	Yes	Referenced by Animal Welfare Act 2006	referenced in law	No	SW + LMcD	Yes	Not applicable to dog owners
58Animal Health Act 1981S+E+W	Animal Health Act 1981	Primary Legislation	58	England, Scotland and Wales	No	Yes	Yes	Yes	Referenced by Animal Welfare Act 2006	referenced in law	No	SW + LMcD	Yes	Not applicable to dog owners
59Animal Health Act 1981S+E+W	Animal Health Act 1981	Primary Legislation	59	England, Scotland and Wales	No	Yes	Yes	Yes	Referenced by Animal Welfare Act 2006	referenced in law	No	SW + LMcD	Yes	Not applicable to dog owners
60Animal Health Act 1981E+W	Animal Health Act 1981	Primary Legislation	60	England and Wales	No	Yes	No	Yes	Referenced by Animal Welfare Act 2006	referenced in law	No	SW + LMcD	Yes	Not applicable to dog owners
60Animal Health Act 1981S	Animal Health Act 1981	Primary Legislation	60	Scotland	No	No	Yes	No	Referenced by Animal Welfare Act 2006	referenced in law	No	SW + LMcD	Yes	Not applicable to dog owners
61Animal Health Act 1981E+W	Animal Health Act 1981	Primary Legislation	61	England and Wales	No	Yes	No	Yes	Referenced by Animal Welfare Act 2006	referenced in law	No	SW + LMcD	Yes	Not applicable to dog owners
62Animal Health Act 1981S+E+W	Animal Health Act 1981	Primary Legislation	62	England, Scotland and Wales	No	Yes	Yes	Yes	Referenced by Animal Welfare Act 2006	referenced in law	No	SW + LMcD	Yes	Not applicable to dog owners
62AAnimal Health Act 1981S	Animal Health Act 1981	Primary Legislation	62A	Scotland	No	No	Yes	No	Referenced by Animal Welfare Act 2006	referenced in law	No	SW + LMcD	Yes	Not applicable to dog owners
62BAnimal Health Act 1981S	Animal Health Act 1981	Primary Legislation	62B	Scotland	No	No	Yes	No	Referenced by Animal Welfare Act 2006	referenced in law	No	SW + LMcD	Yes	Not applicable to dog owners
62BAnimal Health Act 1981S	Animal Health Act 1981	Primary Legislation	62B	Scotland	No	No	Yes	No	Referenced by Animal Welfare Act 2006	referenced in law	No	SW + LMcD	Yes	Not applicable to dog owners
62CAnimal Health Act 1981E+W	Animal Health Act 1981	Primary Legislation	62C	England and Wales	No	Yes	No	Yes	Referenced by Animal Welfare Act 2006	referenced in law	No	SW + LMcD	Yes	Not applicable to dog owners
62DAnimal Health Act 1981E+W	Animal Health Act 1981	Primary Legislation	62D	England and Wales	No	Yes	No	Yes	Referenced by Animal Welfare Act 2006	referenced in law	No	SW + LMcD	Yes	Not applicable to dog owners
62EAnimal Health Act 1981E+W	Animal Health Act 1981	Primary Legislation	62E	England and Wales	No	Yes	No	Yes	Referenced by Animal Welfare Act 2006	referenced in law	No	SW + LMcD	Yes	Not applicable to dog owners
62FAnimal Health Act 1981E+W	Animal Health Act 1981	Primary Legislation	62F	England and Wales	No	Yes	No	Yes	Referenced by Animal Welfare Act 2006	referenced in law	No	SW + LMcD	Yes	Not applicable to dog owners
62GAnimal Health Act 1981S	Animal Health Act 1981	Primary Legislation	62G	Scotland	No	No	Yes	No	Referenced by Animal Welfare Act 2006	referenced in law	No	SW + LMcD	Yes	Not applicable to dog owners
62HAnimal Health Act 1981S	Animal Health Act 1981	Primary Legislation	62H	Scotland	No	No	Yes	No	Referenced by Animal Welfare Act 2006	referenced in law	No	SW + LMcD	Yes	Not applicable to dog owners
62IAnimal Health Act 1981S	Animal Health Act 1981	Primary Legislation	62I	Scotland	No	No	Yes	No	Referenced by Animal Welfare Act 2006	referenced in law	No	SW + LMcD	Yes	Not applicable to dog owners
63Animal Health Act 1981S+E+W	Animal Health Act 1981	Primary Legislation	63	England, Scotland and Wales	No	Yes	Yes	Yes	Referenced by Animal Welfare Act 2006	referenced in law	No	SW + LMcD	Yes	Not applicable to dog owners
64Animal Health Act 1981S+E+W	Animal Health Act 1981	Primary Legislation	64	England, Scotland and Wales	No	Yes	Yes	Yes	Referenced by Animal Welfare Act 2006	referenced in law	No	SW + LMcD	Yes	Not applicable to dog owners
64AAnimal Health Act 1981S+E+W	Animal Health Act 1981	Primary Legislation	64A	England, Scotland and Wales	No	Yes	Yes	Yes	Referenced by Animal Welfare Act 2006	referenced in law	No	SW + LMcD	Yes	Not applicable to dog owners
65Animal Health Act 1981S+E+W	Animal Health Act 1981	Primary Legislation	65	England, Scotland and Wales	No	Yes	Yes	Yes	Referenced by Animal Welfare Act 2006	referenced in law	No	SW + LMcD	Yes	Not applicable to dog owners
65AAnimal Health Act 1981E+W	Animal Health Act 1981	Primary Legislation	65A	England and Wales	No	Yes	No	Yes	Referenced by Animal Welfare Act 2006	referenced in law	No	SW + LMcD	Yes	Not applicable to dog owners
65BAnimal Health Act 1981S	Animal Health Act 1981	Primary Legislation	65B	Scotland	No	No	Yes	No	Referenced by Animal Welfare Act 2006	referenced in law	No	SW + LMcD	Yes	Not applicable to dog owners
66Animal Health Act 1981S+E+W	Animal Health Act 1981	Primary Legislation	66	England, Scotland and Wales	No	Yes	Yes	Yes	Referenced by Animal Welfare Act 2006	referenced in law	No	SW + LMcD	Yes	Not applicable to dog owners
66AAnimal Health Act 1981E+W	Animal Health Act 1981	Primary Legislation	66A	England and Wales	No	Yes	No	Yes	Referenced by Animal Welfare Act 2006	referenced in law	No	SW + LMcD	Yes	Not applicable to dog owners
67Animal Health Act 1981S+E+W	Animal Health Act 1981	Primary Legislation	67	England, Scotland and Wales	No	Yes	Yes	Yes	Referenced by Animal Welfare Act 2006	referenced in law	No	SW + LMcD	Yes	Not applicable to dog owners
68Animal Health Act 1981S+E+W	Animal Health Act 1981	Primary Legislation	68	England, Scotland and Wales	No	Yes	Yes	Yes	Referenced by Animal Welfare Act 2006	referenced in law	No	SW + LMcD	Yes	Not applicable to dog owners
69Animal Health Act 1981S+E+W	Animal Health Act 1981	Primary Legislation	69	England, Scotland and Wales	No	Yes	Yes	Yes	Referenced by Animal Welfare Act 2006	referenced in law	No	SW + LMcD	Yes	Not applicable to dog owners
70Animal Health Act 1981S+E+W	Animal Health Act 1981	Primary Legislation	70	England, Scotland and Wales	No	Yes	Yes	Yes	Referenced by Animal Welfare Act 2006	referenced in law	No	SW + LMcD	Yes	Not applicable to dog owners
71Animal Health Act 1981S+E+W	Animal Health Act 1981	Primary Legislation	71	England, Scotland and Wales	No	Yes	Yes	Yes	Referenced by Animal Welfare Act 2006	referenced in law	No	SW + LMcD	Yes	Not applicable to dog owners
71AAnimal Health Act 1981E+W	Animal Health Act 1981	Primary Legislation	71A	England and Wales	No	Yes	No	Yes	Referenced by Animal Welfare Act 2006	referenced in law	No	SW + LMcD	Yes	Not applicable to dog owners
72Animal Health Act 1981S+E+W	Animal Health Act 1981	Primary Legislation	72	England, Scotland and Wales	No	Yes	Yes	Yes	Referenced by Animal Welfare Act 2006	referenced in law	No	SW + LMcD	Yes	Not applicable to dog owners
73Animal Health Act 1981S+E+W	Animal Health Act 1981	Primary Legislation	73	England, Scotland and Wales	No	Yes	Yes	Yes	Referenced by Animal Welfare Act 2006	referenced in law	No	SW + LMcD	Yes	Not applicable to dog owners
74Animal Health Act 1981S+E+W	Animal Health Act 1981	Primary Legislation	74	England, Scotland and Wales	No	Yes	Yes	Yes	Referenced by Animal Welfare Act 2006	referenced in law	No	SW + LMcD	Yes	Not applicable to dog owners
75Animal Health Act 1981E+W	Animal Health Act 1981	Primary Legislation	75	England and Wales	No	Yes	No	Yes	Referenced by Animal Welfare Act 2006	referenced in law	No	SW + LMcD	Yes	Not applicable to dog owners
75Animal Health Act 1981S	Animal Health Act 1981	Primary Legislation	75	Scotland	No	No	Yes	No	Referenced by Animal Welfare Act 2006	referenced in law	No	SW + LMcD	Yes	Not applicable to dog owners
76Animal Health Act 1981S+E+W	Animal Health Act 1981	Primary Legislation	76	England, Scotland and Wales	No	Yes	Yes	Yes	Referenced by Animal Welfare Act 2006	referenced in law	No	SW + LMcD	Yes	Not applicable to dog owners
76AAnimal Health Act 1981S	Animal Health Act 1981	Primary Legislation	76A	Scotland	No	No	Yes	No	Referenced by Animal Welfare Act 2006	referenced in law	No	SW + LMcD	Yes	Not applicable to dog owners
77Animal Health Act 1981S+E+W	Animal Health Act 1981	Primary Legislation	77	England, Scotland and Wales	No	Yes	Yes	Yes	Referenced by Animal Welfare Act 2006	referenced in law	No	SW + LMcD	Yes	Not applicable to dog owners
78Animal Health Act 1981S+E+W	Animal Health Act 1981	Primary Legislation	78	England, Scotland and Wales	No	Yes	Yes	Yes	Referenced by Animal Welfare Act 2006	referenced in law	No	SW + LMcD	Yes	Not applicable to dog owners
79Animal Health Act 1981S+E+W	Animal Health Act 1981	Primary Legislation	79	England, Scotland and Wales	No	Yes	Yes	Yes	Referenced by Animal Welfare Act 2006	referenced in law	No	SW + LMcD	Yes	Not applicable to dog owners
80Animal Health Act 1981S+E+W	Animal Health Act 1981	Primary Legislation	80	England, Scotland and Wales	No	Yes	Yes	Yes	Referenced by Animal Welfare Act 2006	referenced in law	No	SW + LMcD	Yes	Not applicable to dog owners
81Animal Health Act 1981S+E+W	Animal Health Act 1981	Primary Legislation	81	England, Scotland and Wales	No	Yes	Yes	Yes	Referenced by Animal Welfare Act 2006	referenced in law	No	SW + LMcD	Yes	Not applicable to dog owners
82Animal Health Act 1981S+E+W	Animal Health Act 1981	Primary Legislation	82	England, Scotland and Wales	No	Yes	Yes	Yes	Referenced by Animal Welfare Act 2006	referenced in law	No	SW + LMcD	Yes	Not applicable to dog owners
83Animal Health Act 1981S+E+W	Animal Health Act 1981	Primary Legislation	83	England, Scotland and Wales	No	Yes	Yes	Yes	Referenced by Animal Welfare Act 2006	referenced in law	No	SW + LMcD	Yes	Not applicable to dog owners
83AAnimal Health Act 1981S	Animal Health Act 1981	Primary Legislation	83A	Scotland	No	No	Yes	No	Referenced by Animal Welfare Act 2006	referenced in law	No	SW + LMcD	Yes	Not applicable to dog owners
84Animal Health Act 1981S+E+W	Animal Health Act 1981	Primary Legislation	84	England, Scotland and Wales	No	Yes	Yes	Yes	Referenced by Animal Welfare Act 2006	referenced in law	No	SW + LMcD	Yes	Not applicable to dog owners
85Animal Health Act 1981S+E+W	Animal Health Act 1981	Primary Legislation	85	England, Scotland and Wales	No	Yes	Yes	Yes	Referenced by Animal Welfare Act 2006	referenced in law	No	SW + LMcD	Yes	Not applicable to dog owners
86Animal Health Act 1981S+E+W	Animal Health Act 1981	Primary Legislation	86	England, Scotland and Wales	No	Yes	Yes	Yes	Referenced by Animal Welfare Act 2006	referenced in law	No	SW + LMcD	Yes	Not applicable to dog owners
87Animal Health Act 1981S+E+W	Animal Health Act 1981	Primary Legislation	87	England, Scotland and Wales	No	Yes	Yes	Yes	Referenced by Animal Welfare Act 2006	referenced in law	No	SW + LMcD	Yes	Not applicable to dog owners
88Animal Health Act 1981S+E+W	Animal Health Act 1981	Primary Legislation	88	England, Scotland and Wales	No	Yes	Yes	Yes	Referenced by Animal Welfare Act 2006	referenced in law	No	SW + LMcD	Yes	Not applicable to dog owners
89Animal Health Act 1981S+E+W	Animal Health Act 1981	Primary Legislation	89	England, Scotland and Wales	No	Yes	Yes	Yes	Referenced by Animal Welfare Act 2006	referenced in law	No	SW + LMcD	Yes	Not applicable to dog owners
90Animal Health Act 1981S+E+W	Animal Health Act 1981	Primary Legislation	90	England, Scotland and Wales	No	Yes	Yes	Yes	Referenced by Animal Welfare Act 2006	referenced in law	No	SW + LMcD	Yes	Not applicable to dog owners
91Animal Health Act 1981S+E+W	Animal Health Act 1981	Primary Legislation	91	England, Scotland and Wales	No	Yes	Yes	Yes	Referenced by Animal Welfare Act 2006	referenced in law	No	SW + LMcD	Yes	Not applicable to dog owners
92Animal Health Act 1981S+E+W	Animal Health Act 1981	Primary Legislation	92	England, Scotland and Wales	No	Yes	Yes	Yes	Referenced by Animal Welfare Act 2006	referenced in law	No	SW + LMcD	Yes	Not applicable to dog owners
93Animal Health Act 1981UK	Animal Health Act 1981	Primary Legislation	93	UK Wide	Yes	Yes	Yes	Yes	Referenced by Animal Welfare Act 2006	referenced in law	No	SW + LMcD	Yes	Not applicable to dog owners
94Animal Health Act 1981S+E+W	Animal Health Act 1981	Primary Legislation	94	England, Scotland and Wales	No	Yes	Yes	Yes	Referenced by Animal Welfare Act 2006	referenced in law	No	SW + LMcD	Yes	Not applicable to dog owners
95Animal Health Act 1981UK	Animal Health Act 1981	Primary Legislation	95	UK Wide	Yes	Yes	Yes	Yes	Referenced by Animal Welfare Act 2006	referenced in law	No	SW + LMcD	Yes	Not applicable to dog owners
96Animal Health Act 1981S+E+W	Animal Health Act 1981	Primary Legislation	96	England, Scotland and Wales	No	Yes	Yes	Yes	Referenced by Animal Welfare Act 2006	referenced in law	No	SW + LMcD	Yes	Not applicable to dog owners
97Animal Health Act 1981S+E+W	Animal Health Act 1981	Primary Legislation	97	England, Scotland and Wales	No	Yes	Yes	Yes	Referenced by Animal Welfare Act 2006	referenced in law	No	SW + LMcD	Yes	Not applicable to dog owners
Sch 1(1)Animal Health Act 1981S+E+W	Animal Health Act 1981	Primary Legislation	Sch 1(1)	England, Scotland and Wales	No	Yes	Yes	Yes	Referenced by Animal Welfare Act 2006	referenced in law	No	SW + LMcD	Yes	Schedule
Sch 1(2)Animal Health Act 1981S+E+W	Animal Health Act 1981	Primary Legislation	Sch 1(2)	England, Scotland and Wales	No	Yes	Yes	Yes	Referenced by Animal Welfare Act 2006	referenced in law	No	SW + LMcD	Yes	Schedule
Sch 1(3)Animal Health Act 1981S+E+W	Animal Health Act 1981	Primary Legislation	Sch 1(3)	England, Scotland and Wales	No	Yes	Yes	Yes	Referenced by Animal Welfare Act 2006	referenced in law	No	SW + LMcD	Yes	Schedule
Sch 1(4)Animal Health Act 1981S+E+W	Animal Health Act 1981	Primary Legislation	Sch 1(4)	England, Scotland and Wales	No	Yes	Yes	Yes	Referenced by Animal Welfare Act 2006	referenced in law	No	SW + LMcD	Yes	Schedule
Sch 1(5)Animal Health Act 1981S+E+W	Animal Health Act 1981	Primary Legislation	Sch 1(5)	England, Scotland and Wales	No	Yes	Yes	Yes	Referenced by Animal Welfare Act 2006	referenced in law	No	SW + LMcD	Yes	Schedule
Sch 1(6)Animal Health Act 1981S+E+W	Animal Health Act 1981	Primary Legislation	Sch 1(6)	England, Scotland and Wales	No	Yes	Yes	Yes	Referenced by Animal Welfare Act 2006	referenced in law	No	SW + LMcD	Yes	Schedule
Sch 2(1)Animal Health Act 1981S+E+W	Animal Health Act 1981	Primary Legislation	Sch 2(1)	England, Scotland and Wales	No	Yes	Yes	Yes	Referenced by Animal Welfare Act 2006	referenced in law	No	SW + LMcD	Yes	Schedule
Sch 2(2)Animal Health Act 1981S+E+W	Animal Health Act 1981	Primary Legislation	Sch 2(2)	England, Scotland and Wales	No	Yes	Yes	Yes	Referenced by Animal Welfare Act 2006	referenced in law	No	SW + LMcD	Yes	Schedule
Sch 2(3)Animal Health Act 1981S+E+W	Animal Health Act 1981	Primary Legislation	Sch 2(3)	England, Scotland and Wales	No	Yes	Yes	Yes	Referenced by Animal Welfare Act 2006	referenced in law	No	SW + LMcD	Yes	Schedule
Sch 2(4)Animal Health Act 1981S+E+W	Animal Health Act 1981	Primary Legislation	Sch 2(4)	England, Scotland and Wales	No	Yes	Yes	Yes	Referenced by Animal Welfare Act 2006	referenced in law	No	SW + LMcD	Yes	Schedule
Sch 2(4A)Animal Health Act 1981S+E+W	Animal Health Act 1981	Primary Legislation	Sch 2(4A)	England, Scotland and Wales	No	Yes	Yes	Yes	Referenced by Animal Welfare Act 2006	referenced in law	No	SW + LMcD	Yes	Schedule
Sch 2(5)Animal Health Act 1981S+E+W	Animal Health Act 1981	Primary Legislation	Sch 2(5)	England, Scotland and Wales	No	Yes	Yes	Yes	Referenced by Animal Welfare Act 2006	referenced in law	No	SW + LMcD	Yes	Schedule
Sch 2(6)Animal Health Act 1981S+E+W	Animal Health Act 1981	Primary Legislation	Sch 2(6)	England, Scotland and Wales	No	Yes	Yes	Yes	Referenced by Animal Welfare Act 2006	referenced in law	No	SW + LMcD	Yes	Schedule
Sch 2(7)Animal Health Act 1981S+E+W	Animal Health Act 1981	Primary Legislation	Sch 2(7)	England, Scotland and Wales	No	Yes	Yes	Yes	Referenced by Animal Welfare Act 2006	referenced in law	No	SW + LMcD	Yes	Schedule
Sch 2(8)Animal Health Act 1981S+E+W	Animal Health Act 1981	Primary Legislation	Sch 2(8)	England, Scotland and Wales	No	Yes	Yes	Yes	Referenced by Animal Welfare Act 2006	referenced in law	No	SW + LMcD	Yes	Schedule
Sch 2(9)Animal Health Act 1981S+E+W	Animal Health Act 1981	Primary Legislation	Sch 2(9)	England, Scotland and Wales	No	Yes	Yes	Yes	Referenced by Animal Welfare Act 2006	referenced in law	No	SW + LMcD	Yes	Schedule
Sch 2(10)Animal Health Act 1981S+E+W	Animal Health Act 1981	Primary Legislation	Sch 2(10)	England, Scotland and Wales	No	Yes	Yes	Yes	Referenced by Animal Welfare Act 2006	referenced in law	No	SW + LMcD	Yes	Schedule
Sch 2(11)Animal Health Act 1981S+E+W	Animal Health Act 1981	Primary Legislation	Sch 2(11)	England, Scotland and Wales	No	Yes	Yes	Yes	Referenced by Animal Welfare Act 2006	referenced in law	No	SW + LMcD	Yes	Schedule
Sch 2(12)Animal Health Act 1981S+E+W	Animal Health Act 1981	Primary Legislation	Sch 2(12)	England, Scotland and Wales	No	Yes	Yes	Yes	Referenced by Animal Welfare Act 2006	referenced in law	No	SW + LMcD	Yes	Schedule
Sch 2AAnimal Health Act 1981E+W	Animal Health Act 1981	Primary Legislation	Sch 2A	England and Wales	No	Yes	No	Yes	Referenced by Animal Welfare Act 2006	referenced in law	No	SW + LMcD	Yes	Schedule
Sch 2BAnimal Health Act 1981S	Animal Health Act 1981	Primary Legislation	Sch 2B	Scotland	No	No	Yes	No	Referenced by Animal Welfare Act 2006	referenced in law	No	SW + LMcD	Yes	Schedule
Sch 3(1)Animal Health Act 1981S+E+W	Animal Health Act 1981	Primary Legislation	Sch 3(1)	England, Scotland and Wales	No	Yes	Yes	Yes	Referenced by Animal Welfare Act 2006	referenced in law	No	SW + LMcD	Yes	Schedule
Sch 3(2)Animal Health Act 1981S+E+W	Animal Health Act 1981	Primary Legislation	Sch 3(2)	England, Scotland and Wales	No	Yes	Yes	Yes	Referenced by Animal Welfare Act 2006	referenced in law	No	SW + LMcD	Yes	Schedule
Sch 3(2A)Animal Health Act 1981S+E+W	Animal Health Act 1981	Primary Legislation	Sch 3(2A)	England, Scotland and Wales	No	Yes	Yes	Yes	Referenced by Animal Welfare Act 2006	referenced in law	No	SW + LMcD	Yes	Schedule
Sch 3(3)Animal Health Act 1981S+E+W	Animal Health Act 1981	Primary Legislation	Sch 3(3)	England, Scotland and Wales	No	Yes	Yes	Yes	Referenced by Animal Welfare Act 2006	referenced in law	No	SW + LMcD	Yes	Schedule
Sch 3(4)Animal Health Act 1981S+E+W	Animal Health Act 1981	Primary Legislation	Sch 3(4)	England, Scotland and Wales	No	Yes	Yes	Yes	Referenced by Animal Welfare Act 2006	referenced in law	No	SW + LMcD	Yes	Schedule
Sch 3(5)Animal Health Act 1981S+E+W	Animal Health Act 1981	Primary Legislation	Sch 3(5)	England, Scotland and Wales	No	Yes	Yes	Yes	Referenced by Animal Welfare Act 2006	referenced in law	No	SW + LMcD	Yes	Schedule
Sch 3A(1)Animal Health Act 1981S+E+W	Animal Health Act 1981	Primary Legislation	Sch 3A(1)	England, Scotland and Wales	No	Yes	Yes	Yes	Referenced by Animal Welfare Act 2006	referenced in law	No	SW + LMcD	Yes	Schedule
Sch 3A(2)Animal Health Act 1981S+E+W	Animal Health Act 1981	Primary Legislation	Sch 3A(2)	England, Scotland and Wales	No	Yes	Yes	Yes	Referenced by Animal Welfare Act 2006	referenced in law	No	SW + LMcD	Yes	Schedule
Sch 3A(3)Animal Health Act 1981S+E+W	Animal Health Act 1981	Primary Legislation	Sch 3A(3)	England, Scotland and Wales	No	Yes	Yes	Yes	Referenced by Animal Welfare Act 2006	referenced in law	No	SW + LMcD	Yes	Schedule
Sch 3A(4)Animal Health Act 1981S+E+W	Animal Health Act 1981	Primary Legislation	Sch 3A(4)	England, Scotland and Wales	No	Yes	Yes	Yes	Referenced by Animal Welfare Act 2006	referenced in law	No	SW + LMcD	Yes	Schedule
Sch 3A(5)Animal Health Act 1981S+E+W	Animal Health Act 1981	Primary Legislation	Sch 3A(5)	England, Scotland and Wales	No	Yes	Yes	Yes	Referenced by Animal Welfare Act 2006	referenced in law	No	SW + LMcD	Yes	Schedule
Sch 3A(6)Animal Health Act 1981S+E+W	Animal Health Act 1981	Primary Legislation	Sch 3A(6)	England, Scotland and Wales	No	Yes	Yes	Yes	Referenced by Animal Welfare Act 2006	referenced in law	No	SW + LMcD	Yes	Schedule
Sch 5(1)Animal Health Act 1981S+E+W	Animal Health Act 1981	Primary Legislation	Sch 5(1)	England, Scotland and Wales	No	Yes	Yes	Yes	Referenced by Animal Welfare Act 2006	referenced in law	No	SW + LMcD	Yes	Schedule
Sch 5(2)Animal Health Act 1981S+E+W	Animal Health Act 1981	Primary Legislation	Sch 5(2)	England, Scotland and Wales	No	Yes	Yes	Yes	Referenced by Animal Welfare Act 2006	referenced in law	No	SW + LMcD	Yes	Schedule
Sch 5(3)Animal Health Act 1981S+E+W	Animal Health Act 1981	Primary Legislation	Sch 5(3)	England, Scotland and Wales	No	Yes	Yes	Yes	Referenced by Animal Welfare Act 2006	referenced in law	No	SW + LMcD	Yes	Schedule
Sch 5(4)Animal Health Act 1981S+E+W	Animal Health Act 1981	Primary Legislation	Sch 5(4)	England, Scotland and Wales	No	Yes	Yes	Yes	Referenced by Animal Welfare Act 2006	referenced in law	No	SW + LMcD	Yes	Schedule
Sch 5(5)Animal Health Act 1981S+E+W	Animal Health Act 1981	Primary Legislation	Sch 5(5)	England, Scotland and Wales	No	Yes	Yes	Yes	Referenced by Animal Welfare Act 2006	referenced in law	No	SW + LMcD	Yes	Schedule
Sch 5(6)Animal Health Act 1981S+E+W	Animal Health Act 1981	Primary Legislation	Sch 5(6)	England, Scotland and Wales	No	Yes	Yes	Yes	Referenced by Animal Welfare Act 2006	referenced in law	No	SW + LMcD	Yes	Schedule
Sch 5(7)Animal Health Act 1981S+E+W	Animal Health Act 1981	Primary Legislation	Sch 5(7)	England, Scotland and Wales	No	Yes	Yes	Yes	Referenced by Animal Welfare Act 2006	referenced in law	No	SW + LMcD	Yes	Schedule
Sch 5(8)Animal Health Act 1981S+E+W	Animal Health Act 1981	Primary Legislation	Sch 5(8)	England, Scotland and Wales	No	Yes	Yes	Yes	Referenced by Animal Welfare Act 2006	referenced in law	No	SW + LMcD	Yes	Schedule
Sch 5(9)Animal Health Act 1981S+E+W	Animal Health Act 1981	Primary Legislation	Sch 5(9)	England, Scotland and Wales	No	Yes	Yes	Yes	Referenced by Animal Welfare Act 2006	referenced in law	No	SW + LMcD	Yes	Schedule
Sch 5(10)Animal Health Act 1981S+E+W	Animal Health Act 1981	Primary Legislation	Sch 5(10)	England, Scotland and Wales	No	Yes	Yes	Yes	Referenced by Animal Welfare Act 2006	referenced in law	No	SW + LMcD	Yes	Schedule
Sch 5(11)Animal Health Act 1981S+E+W	Animal Health Act 1981	Primary Legislation	Sch 5(11)	England, Scotland and Wales	No	Yes	Yes	Yes	Referenced by Animal Welfare Act 2006	referenced in law	No	SW + LMcD	Yes	Schedule
Sch 5(12)Animal Health Act 1981S+E+W	Animal Health Act 1981	Primary Legislation	Sch 5(12)	England, Scotland and Wales	No	Yes	Yes	Yes	Referenced by Animal Welfare Act 2006	referenced in law	No	SW + LMcD	Yes	Schedule
Sch 6Animal Health Act 1981S+E+W	Animal Health Act 1981	Primary Legislation	Sch 6	England, Scotland and Wales	No	Yes	Yes	Yes	Referenced by Animal Welfare Act 2006	referenced in law	No	SW + LMcD	Yes	Schedule
20Civic Government (Scotland) Act 1982S	Civic Government (Scotland) Act 1982	Primary Legislation	20	Scotland	No	No	Yes	No	PDSA	dog organisation	No	SW + LMcD	Yes	Not applicable to dog owners
48Civic Government (Scotland) Act 1982S	Civic Government (Scotland) Act 1982	Primary Legislation	48	Scotland	No	No	Yes	No	PDSA	dog organisation	Yes	SW + LMcD	Yes	Section repealed
49Civic Government (Scotland) Act 1982S	Civic Government (Scotland) Act 1982	Primary Legislation	49	Scotland	No	No	Yes	No	PDSA	dog organisation	No	SW + LMcD	No		Yes	No	No	No	No	No	Yes	No	No	No	No	No	No	No	No	No	No	No	section doesn't improve the life of the animal just to get any behaviours to stop	Yes	aiming to keep others safe	No	they can be subject to a fine	Yes	aiming to keep others safe	No Impact	no impact	49Civic Government (Scotland) Act 1982S
51ACivic Government (Scotland) Act 1982S	Civic Government (Scotland) Act 1982	Primary Legislation	51A	Scotland	No	No	Yes	No	PDSA	dog organisation	No	SW + LMcD	Yes	Not applicable to dog owners
51CCivic Government (Scotland) Act 1982S	Civic Government (Scotland) Act 1982	Primary Legislation	51C	Scotland	No	No	Yes	No	PDSA	dog organisation	No	SW + LMcD	Yes	Not applicable to dog owners
67Civic Government (Scotland) Act 1982S	Civic Government (Scotland) Act 1982	Primary Legislation	67	Scotland	No	No	Yes	No	PDSA	dog organisation	No	SW + LMcD	Yes	Not applicable to dog owners
74Civic Government (Scotland) Act 1982S	Civic Government (Scotland) Act 1982	Primary Legislation	74	Scotland	No	No	Yes	No	PDSA	dog organisation	No	SW + LMcD	Yes	Not applicable to dog owners
75Civic Government (Scotland) Act 1982S	Civic Government (Scotland) Act 1982	Primary Legislation	75	Scotland	No	No	Yes	No	PDSA	dog organisation	No	SW + LMcD	Yes	Inserting into an existing law
111Civic Government (Scotland) Act 1982S	Civic Government (Scotland) Act 1982	Primary Legislation	111	Scotland	No	No	Yes	No	PDSA	dog organisation	No	SW + LMcD	Yes	Administrative only
128Civic Government (Scotland) Act 1982S	Civic Government (Scotland) Act 1982	Primary Legislation	128	Scotland	No	No	Yes	No	PDSA	dog organisation	No	SW + LMcD	Yes	Inserting into an existing law
129Civic Government (Scotland) Act 1982S	Civic Government (Scotland) Act 1982	Primary Legislation	129	Scotland	No	No	Yes	No	PDSA	dog organisation	No	SW + LMcD	No		Yes	No	No	No	No	No	Yes	No	No	No	No	No	No	No	No	No	No	No	dog has been killed	No	provides a strong disencentive for dogs to chase livestock which is a natural behaviour for a dog	No	places a responsibility on dog owners to stop their dog from chasing livestock	Yes	prevents livestock from being injured or worried	No Impact	no impact	30The Dogs (Northern Ireland) Order 1983NI, 129Civic Government (Scotland) Act 1982S
Sch 3(3)Civic Government (Scotland) Act 1982S	Civic Government (Scotland) Act 1982	Primary Legislation	Sch 3(3)	Scotland	No	No	Yes	No	PDSA	dog organisation	No	SW + LMcD	Yes	Schedule
1Dangerous Dogs (Amendment) Act 1997S+E+W	Dangerous Dogs (Amendment) Act 1997	Primary Legislation	1	England, Scotland and Wales	No	Yes	Yes	Yes	title search for dog	systematic search	Yes	SW + LMcD	Yes	Section repealed
2Dangerous Dogs (Amendment) Act 1997S+E+W	Dangerous Dogs (Amendment) Act 1997	Primary Legislation	2	England, Scotland and Wales	No	Yes	Yes	Yes	title search for dog	systematic search	Yes	SW + LMcD	Yes	Section repealed
3Dangerous Dogs (Amendment) Act 1997S+E+W	Dangerous Dogs (Amendment) Act 1997	Primary Legislation	3	England, Scotland and Wales	No	Yes	Yes	Yes	title search for dog	systematic search	Yes	SW + LMcD	Yes	Section repealed
4Dangerous Dogs (Amendment) Act 1997S+E+W	Dangerous Dogs (Amendment) Act 1997	Primary Legislation	4	England, Scotland and Wales	No	Yes	Yes	Yes	title search for dog	systematic search	Yes	SW + LMcD	Yes	Section repealed
5Dangerous Dogs (Amendment) Act 1997S+E+W	Dangerous Dogs (Amendment) Act 1997	Primary Legislation	5	England, Scotland and Wales	No	Yes	Yes	Yes	title search for dog	systematic search	Yes	SW + LMcD	Yes	Section repealed
6Dangerous Dogs (Amendment) Act 1997S+E+W	Dangerous Dogs (Amendment) Act 1997	Primary Legislation	6	England, Scotland and Wales	No	Yes	Yes	Yes	title search for dog	systematic search	Yes	SW + LMcD	Yes	Section repealed
1Anti-social Behaviour, Crime and Policing Act 2014E+W	Anti-social Behaviour, Crime and Policing Act 2014	Primary Legislation	1	England and Wales	No	Yes	No	Yes	Blue Cross	dog organisation	No	SW + LMcD	Yes	Not applicable to dog owners
2Anti-social Behaviour, Crime and Policing Act 2014E+W	Anti-social Behaviour, Crime and Policing Act 2014	Primary Legislation	2	England and Wales	No	Yes	No	Yes	Blue Cross	dog organisation	No	SW + LMcD	Yes	Not applicable to dog owners
34Anti-social Behaviour, Crime and Policing Act 2014E+W	Anti-social Behaviour, Crime and Policing Act 2014	Primary Legislation	34	England and Wales	No	Yes	No	Yes	Blue Cross	dog organisation	No	SW + LMcD	Yes	Not applicable to dog owners
35Anti-social Behaviour, Crime and Policing Act 2014E+W	Anti-social Behaviour, Crime and Policing Act 2014	Primary Legislation	35	England and Wales	No	Yes	No	Yes	Blue Cross	dog organisation	No	SW + LMcD	Yes	Not applicable to dog owners
36Anti-social Behaviour, Crime and Policing Act 2014E+W	Anti-social Behaviour, Crime and Policing Act 2014	Primary Legislation	36	England and Wales	No	Yes	No	Yes	Blue Cross	dog organisation	No	SW + LMcD	Yes	Not applicable to dog owners
37Anti-social Behaviour, Crime and Policing Act 2014E+W	Anti-social Behaviour, Crime and Policing Act 2014	Primary Legislation	37	England and Wales	No	Yes	No	Yes	Blue Cross	dog organisation	No	SW + LMcD	Yes	Not applicable to dog owners
38Anti-social Behaviour, Crime and Policing Act 2014E+W	Anti-social Behaviour, Crime and Policing Act 2014	Primary Legislation	38	England and Wales	No	Yes	No	Yes	Blue Cross	dog organisation	No	SW + LMcD	Yes	Not applicable to dog owners
39Anti-social Behaviour, Crime and Policing Act 2014E+W	Anti-social Behaviour, Crime and Policing Act 2014	Primary Legislation	39	England and Wales	No	Yes	No	Yes	Blue Cross	dog organisation	No	SW + LMcD	Yes	Administrative only
40Anti-social Behaviour, Crime and Policing Act 2014E+W	Anti-social Behaviour, Crime and Policing Act 2014	Primary Legislation	40	England and Wales	No	Yes	No	Yes	Blue Cross	dog organisation	No	SW + LMcD	Yes	Not applicable to dog owners
41Anti-social Behaviour, Crime and Policing Act 2014E+W	Anti-social Behaviour, Crime and Policing Act 2014	Primary Legislation	41	England and Wales	No	Yes	No	Yes	Blue Cross	dog organisation	No	SW + LMcD	Yes	Not applicable to dog owners
42Anti-social Behaviour, Crime and Policing Act 2014E+W	Anti-social Behaviour, Crime and Policing Act 2014	Primary Legislation	42	England and Wales	No	Yes	No	Yes	Blue Cross	dog organisation	No	SW + LMcD	Yes	Not applicable to dog owners
43Anti-social Behaviour, Crime and Policing Act 2014E+W	Anti-social Behaviour, Crime and Policing Act 2014	Primary Legislation	43	England and Wales	No	Yes	No	Yes	Blue Cross	dog organisation	No	SW + LMcD	No		Yes	No	No	No	No	No	Yes	No	No	No	Yes	No	No	No	No	No	Yes	No	individual dog will be restricted	Yes	ensures dogs being dangerous or annoying are placed under control conditions	No	dog owner must follow control conditions	Yes	protects people from dangerous or annoying dogs	No Impact	no impact	30AThe Dogs (Northern Ireland) Order 1983NI, 1Control of Dogs (Scotland) Act 2010S, 43Anti-social Behaviour, Crime and Policing Act 2014E+W, 43Anti-social Behaviour, Crime and Policing Act 2014E+W
44Anti-social Behaviour, Crime and Policing Act 2014E+W	Anti-social Behaviour, Crime and Policing Act 2014	Primary Legislation	44	England and Wales	No	Yes	No	Yes	Blue Cross	dog organisation	No	SW + LMcD	Yes	Not applicable to dog owners
45Anti-social Behaviour, Crime and Policing Act 2014E+W	Anti-social Behaviour, Crime and Policing Act 2014	Primary Legislation	45	England and Wales	No	Yes	No	Yes	Blue Cross	dog organisation	No	SW + LMcD	Yes	Not applicable to dog owners
46Anti-social Behaviour, Crime and Policing Act 2014E+W	Anti-social Behaviour, Crime and Policing Act 2014	Primary Legislation	46	England and Wales	No	Yes	No	Yes	Blue Cross	dog organisation	No	SW + LMcD	Yes	Not applicable to dog owners
47Anti-social Behaviour, Crime and Policing Act 2014E+W	Anti-social Behaviour, Crime and Policing Act 2014	Primary Legislation	47	England and Wales	No	Yes	No	Yes	Blue Cross	dog organisation	No	SW + LMcD	Yes	Not applicable to dog owners
48Anti-social Behaviour, Crime and Policing Act 2014E+W	Anti-social Behaviour, Crime and Policing Act 2014	Primary Legislation	48	England and Wales	No	Yes	No	Yes	Blue Cross	dog organisation	No	SW + LMcD	Yes	Not applicable to dog owners
49Anti-social Behaviour, Crime and Policing Act 2014E+W	Anti-social Behaviour, Crime and Policing Act 2014	Primary Legislation	49	England and Wales	No	Yes	No	Yes	Blue Cross	dog organisation	No	SW + LMcD	Yes	Not applicable to dog owners
50Anti-social Behaviour, Crime and Policing Act 2014E+W	Anti-social Behaviour, Crime and Policing Act 2014	Primary Legislation	50	England and Wales	No	Yes	No	Yes	Blue Cross	dog organisation	No	SW + LMcD	Yes	Not applicable to dog owners
51Anti-social Behaviour, Crime and Policing Act 2014E+W	Anti-social Behaviour, Crime and Policing Act 2014	Primary Legislation	51	England and Wales	No	Yes	No	Yes	Blue Cross	dog organisation	No	SW + LMcD	Yes	Not applicable to dog owners
52Anti-social Behaviour, Crime and Policing Act 2014E+W	Anti-social Behaviour, Crime and Policing Act 2014	Primary Legislation	52	England and Wales	No	Yes	No	Yes	Blue Cross	dog organisation	No	SW + LMcD	Yes	Not applicable to dog owners
53Anti-social Behaviour, Crime and Policing Act 2014E+W	Anti-social Behaviour, Crime and Policing Act 2014	Primary Legislation	53	England and Wales	No	Yes	No	Yes	Blue Cross	dog organisation	No	SW + LMcD	Yes	Not applicable to dog owners
54Anti-social Behaviour, Crime and Policing Act 2014E+W	Anti-social Behaviour, Crime and Policing Act 2014	Primary Legislation	54	England and Wales	No	Yes	No	Yes	Blue Cross	dog organisation	No	SW + LMcD	Yes	Not applicable to dog owners
55Anti-social Behaviour, Crime and Policing Act 2014E+W	Anti-social Behaviour, Crime and Policing Act 2014	Primary Legislation	55	England and Wales	No	Yes	No	Yes	Blue Cross	dog organisation	No	SW + LMcD	Yes	Not applicable to dog owners
56Anti-social Behaviour, Crime and Policing Act 2014E+W	Anti-social Behaviour, Crime and Policing Act 2014	Primary Legislation	56	England and Wales	No	Yes	No	Yes	Blue Cross	dog organisation	No	SW + LMcD	Yes	Not applicable to dog owners
57Anti-social Behaviour, Crime and Policing Act 2014E+W	Anti-social Behaviour, Crime and Policing Act 2014	Primary Legislation	57	England and Wales	No	Yes	No	Yes	Blue Cross	dog organisation	No	SW + LMcD	Yes	Not applicable to dog owners
58Anti-social Behaviour, Crime and Policing Act 2014E+W	Anti-social Behaviour, Crime and Policing Act 2014	Primary Legislation	58	England and Wales	No	Yes	No	Yes	Blue Cross	dog organisation	No	SW + LMcD	Yes	Not applicable to dog owners
59Anti-social Behaviour, Crime and Policing Act 2014E+W	Anti-social Behaviour, Crime and Policing Act 2014	Primary Legislation	59	England and Wales	No	Yes	No	Yes	Blue Cross	dog organisation	No	SW + LMcD	No		Yes	No	No	No	No	No	No	No	No	No	Yes	Yes	Yes	No	No	No	Yes	No	can prohibit behaviours of dogs that contribute to their welfare	No	can prohibit behaviours of dogs that contribute to their welfare	No	can restrict owners access and ability to enjoy public spaces	Yes	allows the public to enjoy dog free areas	No Impact	no impact	40Clean Neighbourhoods and Environment Act (Northern Ireland) 2011NI, 201Local Government (Scotland) Act 1973S, 59Anti-social Behaviour, Crime and Policing Act 2014E+W, 59Anti-social Behaviour, Crime and Policing Act 2014E+W
59AAnti-social Behaviour, Crime and Policing Act 2014E+W	Anti-social Behaviour, Crime and Policing Act 2014	Primary Legislation	59A	England and Wales	No	Yes	No	Yes	Blue Cross	dog organisation	No	SW	Yes	Not applicable to dog owners
60Anti-social Behaviour, Crime and Policing Act 2014E+W	Anti-social Behaviour, Crime and Policing Act 2014	Primary Legislation	60	England and Wales	No	Yes	No	Yes	Blue Cross	dog organisation	No	SW + LMcD	Yes	Administrative only
60AAnti-social Behaviour, Crime and Policing Act 2014E+W	Anti-social Behaviour, Crime and Policing Act 2014	Primary Legislation	60A	England and Wales	No	Yes	No	Yes	Blue Cross	dog organisation	No	SW	Yes	Not applicable to dog owners
61Anti-social Behaviour, Crime and Policing Act 2014E+W	Anti-social Behaviour, Crime and Policing Act 2014	Primary Legislation	61	England and Wales	No	Yes	No	Yes	Blue Cross	dog organisation	No	SW + LMcD	No		Yes	No	No	No	No	No	No	No	No	No	Yes	Yes	Yes	No	No	No	Yes	No	dogs can face restrictions on them at any time	No	dogs can face restrictions on them at any time	No	owners can be restricted with little notice or consultation	Yes	allows for greater restrictions at any time	No Impact	no impact	61Anti-social Behaviour, Crime and Policing Act 2014E+W
62Anti-social Behaviour, Crime and Policing Act 2014E+W	Anti-social Behaviour, Crime and Policing Act 2014	Primary Legislation	62	England and Wales	No	Yes	No	Yes	Blue Cross	dog organisation	No	SW	Yes	Not applicable to dog owners
63Anti-social Behaviour, Crime and Policing Act 2014E+W	Anti-social Behaviour, Crime and Policing Act 2014	Primary Legislation	63	England and Wales	No	Yes	No	Yes	Blue Cross	dog organisation	No	SW	Yes	Not applicable to dog owners
64Anti-social Behaviour, Crime and Policing Act 2014E+W	Anti-social Behaviour, Crime and Policing Act 2014	Primary Legislation	64	England and Wales	No	Yes	No	Yes	Blue Cross	dog organisation	No	SW + LMcD	Yes	Not applicable to dog owners
65Anti-social Behaviour, Crime and Policing Act 2014E+W	Anti-social Behaviour, Crime and Policing Act 2014	Primary Legislation	65	England and Wales	No	Yes	No	Yes	Blue Cross	dog organisation	No	SW + LMcD	Yes	Supporting info
66Anti-social Behaviour, Crime and Policing Act 2014E+W	Anti-social Behaviour, Crime and Policing Act 2014	Primary Legislation	66	England and Wales	No	Yes	No	Yes	Blue Cross	dog organisation	No	SW + LMcD	Yes	Administrative only
67Anti-social Behaviour, Crime and Policing Act 2014E+W	Anti-social Behaviour, Crime and Policing Act 2014	Primary Legislation	67	England and Wales	No	Yes	No	Yes	Blue Cross	dog organisation	No	SW + LMcD	Yes	Administrative only
68Anti-social Behaviour, Crime and Policing Act 2014E+W	Anti-social Behaviour, Crime and Policing Act 2014	Primary Legislation	68	England and Wales	No	Yes	No	Yes	Blue Cross	dog organisation	No	SW + LMcD	Yes	Administrative only
69Anti-social Behaviour, Crime and Policing Act 2014E+W	Anti-social Behaviour, Crime and Policing Act 2014	Primary Legislation	69	England and Wales	No	Yes	No	Yes	Blue Cross	dog organisation	Yes	SW + LMcD	Yes	Section repealed
70Anti-social Behaviour, Crime and Policing Act 2014E+W	Anti-social Behaviour, Crime and Policing Act 2014	Primary Legislation	70	England and Wales	No	Yes	No	Yes	Blue Cross	dog organisation	No	SW + LMcD	Yes	Administrative only
71Anti-social Behaviour, Crime and Policing Act 2014E+W	Anti-social Behaviour, Crime and Policing Act 2014	Primary Legislation	71	England and Wales	No	Yes	No	Yes	Blue Cross	dog organisation	No	SW + LMcD	Yes	Administrative only
72Anti-social Behaviour, Crime and Policing Act 2014E+W	Anti-social Behaviour, Crime and Policing Act 2014	Primary Legislation	72	England and Wales	No	Yes	No	Yes	Blue Cross	dog organisation	No	SW + LMcD	No		Yes	No	No	No	No	No	No	No	No	No	Yes	Yes	Yes	No	No	No	Yes	No Impact	no impact	No Impact	no impact	Yes	notifies dog owners and allows them to consult through community represetatives	Yes	notifies the public and allows them to consult through community representatives	No Impact	no impact	3The Dog Control Orders (Procedures) Regulations (Northern Ireland) 2012NI, 202Local Government (Scotland) Act 1973S, 72Anti-social Behaviour, Crime and Policing Act 2014E+W, 72Anti-social Behaviour, Crime and Policing Act 2014E+W
72AAnti-social Behaviour, Crime and Policing Act 2014E+W	Anti-social Behaviour, Crime and Policing Act 2014	Primary Legislation	72A	England and Wales	No	Yes	No	Yes	Blue Cross	dog organisation	No	SW	Yes	Not applicable to dog owners
72BAnti-social Behaviour, Crime and Policing Act 2014E+W	Anti-social Behaviour, Crime and Policing Act 2014	Primary Legislation	72B	England and Wales	No	Yes	No	Yes	Blue Cross	dog organisation	No	SW	Yes	Not applicable to dog owners
73Anti-social Behaviour, Crime and Policing Act 2014E+W	Anti-social Behaviour, Crime and Policing Act 2014	Primary Legislation	73	England and Wales	No	Yes	No	Yes	Blue Cross	dog organisation	No	SW + LMcD	Yes	Administrative only
74Anti-social Behaviour, Crime and Policing Act 2014E+W	Anti-social Behaviour, Crime and Policing Act 2014	Primary Legislation	74	England and Wales	No	Yes	No	Yes	Blue Cross	dog organisation	No	SW + LMcD	Yes	Supporting info
75Anti-social Behaviour, Crime and Policing Act 2014E+W	Anti-social Behaviour, Crime and Policing Act 2014	Primary Legislation	75	England and Wales	No	Yes	No	Yes	Blue Cross	dog organisation	No	SW + LMcD	Yes	Supporting info
94Anti-social Behaviour, Crime and Policing Act 2014E+W	Anti-social Behaviour, Crime and Policing Act 2014	Primary Legislation	94	England and Wales	No	Yes	No	Yes	Blue Cross	dog organisation	No	SW + LMcD	Yes	Not applicable to dog owners
EN94Anti-social Behaviour, Crime and Policing Act 2014E+W	Anti-social Behaviour, Crime and Policing Act 2014	Primary Legislation	EN94	England and Wales	No	Yes	No	Yes	Blue Cross	dog organisation	No	SW + LMcD	Yes	Supporting info
96Anti-social Behaviour, Crime and Policing Act 2014E+W	Anti-social Behaviour, Crime and Policing Act 2014	Primary Legislation	96	England and Wales	No	Yes	No	Yes	Blue Cross	dog organisation	No	SW + LMcD	Yes	Not applicable to dog owners
EN96Anti-social Behaviour, Crime and Policing Act 2014E+W	Anti-social Behaviour, Crime and Policing Act 2014	Primary Legislation	EN96	England and Wales	No	Yes	No	Yes	Blue Cross	dog organisation	No	SW + LMcD	Yes	Supporting info
97Anti-social Behaviour, Crime and Policing Act 2014E+W	Anti-social Behaviour, Crime and Policing Act 2014	Primary Legislation	97	England and Wales	No	Yes	No	Yes	Blue Cross	dog organisation	No	SW + LMcD	Yes	Not applicable to dog owners
EN97Anti-social Behaviour, Crime and Policing Act 2014E+W	Anti-social Behaviour, Crime and Policing Act 2014	Primary Legislation	EN97	England and Wales	No	Yes	No	Yes	Blue Cross	dog organisation	No	SW + LMcD	Yes	Supporting info
101Anti-social Behaviour, Crime and Policing Act 2014E+W	Anti-social Behaviour, Crime and Policing Act 2014	Primary Legislation	101	England and Wales	No	Yes	No	Yes	Blue Cross	dog organisation	No	SW + LMcD	Yes	Not applicable to dog owners
102Anti-social Behaviour, Crime and Policing Act 2014E+W	Anti-social Behaviour, Crime and Policing Act 2014	Primary Legislation	102	England and Wales	No	Yes	No	Yes	Blue Cross	dog organisation	No	SW + LMcD	Yes	Not applicable to dog owners
103Anti-social Behaviour, Crime and Policing Act 2014E+W	Anti-social Behaviour, Crime and Policing Act 2014	Primary Legislation	103	England and Wales	No	Yes	No	Yes	Blue Cross	dog organisation	No	SW + LMcD	Yes	Not applicable to dog owners
104Anti-social Behaviour, Crime and Policing Act 2014E+W	Anti-social Behaviour, Crime and Policing Act 2014	Primary Legislation	104	England and Wales	No	Yes	No	Yes	Blue Cross	dog organisation	No	SW + LMcD	Yes	Not applicable to dog owners
105Anti-social Behaviour, Crime and Policing Act 2014E+W	Anti-social Behaviour, Crime and Policing Act 2014	Primary Legislation	105	England and Wales	No	Yes	No	Yes	Blue Cross	dog organisation	No	SW + LMcD	Yes	Not applicable to dog owners
106Anti-social Behaviour, Crime and Policing Act 2014E+W	Anti-social Behaviour, Crime and Policing Act 2014	Primary Legislation	106	England and Wales	No	Yes	No	Yes	Blue Cross	dog organisation	No	SW + LMcD	Yes	Inserting into an existing law
EN106Anti-social Behaviour, Crime and Policing Act 2014E+W	Anti-social Behaviour, Crime and Policing Act 2014	Primary Legislation	EN106	England and Wales	No	Yes	No	Yes	Blue Cross	dog organisation	No	SW + LMcD	Yes	Supporting info
107Anti-social Behaviour, Crime and Policing Act 2014E+W	Anti-social Behaviour, Crime and Policing Act 2014	Primary Legislation	107	England and Wales	No	Yes	No	Yes	Blue Cross	dog organisation	No	SW + LMcD	Yes	Inserting into an existing law
EN107Anti-social Behaviour, Crime and Policing Act 2014E+W	Anti-social Behaviour, Crime and Policing Act 2014	Primary Legislation	EN107	England and Wales	No	Yes	No	Yes	Blue Cross	dog organisation	No	SW + LMcD	Yes	Supporting info
179Anti-social Behaviour, Crime and Policing Act 2014E+W	Anti-social Behaviour, Crime and Policing Act 2014	Primary Legislation	179	England and Wales	No	Yes	No	Yes	Blue Cross	dog organisation	No	SW + LMcD	Yes	Administrative only
180Anti-social Behaviour, Crime and Policing Act 2014E+W	Anti-social Behaviour, Crime and Policing Act 2014	Primary Legislation	180	England and Wales	No	Yes	No	Yes	Blue Cross	dog organisation	No	SW + LMcD	Yes	Administrative only
181Anti-social Behaviour, Crime and Policing Act 2014E+W	Anti-social Behaviour, Crime and Policing Act 2014	Primary Legislation	181	England and Wales	No	Yes	No	Yes	Blue Cross	dog organisation	No	SW + LMcD	Yes	Administrative only
182Anti-social Behaviour, Crime and Policing Act 2014E+W	Anti-social Behaviour, Crime and Policing Act 2014	Primary Legislation	182	England and Wales	No	Yes	No	Yes	Blue Cross	dog organisation	No	SW + LMcD	Yes	Administrative only
183Anti-social Behaviour, Crime and Policing Act 2014E+W	Anti-social Behaviour, Crime and Policing Act 2014	Primary Legislation	183	England and Wales	No	Yes	No	Yes	Blue Cross	dog organisation	No	SW + LMcD	Yes	Administrative only
184Anti-social Behaviour, Crime and Policing Act 2014E+W	Anti-social Behaviour, Crime and Policing Act 2014	Primary Legislation	184	England and Wales	No	Yes	No	Yes	Blue Cross	dog organisation	No	SW + LMcD	Yes	Supporting info
[truncated: 4,348 more rows]

## Sheet: Types of legislation
Legislation name	Type	Country
Acts of the Scottish Parliament	Primary Legislation	Scotland
UK Public General Acts	Primary Legislation	UK
UK Statutory Instruments	Secondary Legislation	UK
[truncated: 8 more rows]

## Sheet: Search Results
Search Strategy Numbers
[truncated: 51 more rows]

## Sheet: Analysis Results
Figures and Tables Creation
[truncated: 372 more rows]
